# Supplementary material for: A Mendelian randomization study on the association between systemic inflammatory regulators and essential and secondary hypertension
Source: Front Cardiovasc Med. 2024 Oct 10;11:1335395. doi: 10.3389/fcvm.2024.1335395 (PMC11500072; doi:10.3389/fcvm.2024.1335395)
Supplement: Supplementary file 1 [file Datasheet1.xlsx]

## Sheet: Table S1
Table S1 Study cohort characteristics
			YFS* female				YFS male				FINRISK2002 female				FINRISK2002 male				FINRISK1997 female				FINRISK1997 male
Variable	Abbreviation	Total N	Mean	SD	Median	IQR**	Mean	SD	Median	IQR	Mean	SD	Median	IQR	Mean	SD	Median	IQR	Mean	SD	Median	IQR	Mean	SD	Median	IQR
Age	-	-	37.5262	4.99004	39	9	37.3554	4.99269	36	9	60.1331	6.1457	58.9952	8.91444	60.3976	5.97515	59.4825	8.99795	47.3292	13.2264	47.3046	21.6557	48.3097	13.4491	48.1177	21.9097
Body-mass index	-	-	25.3817	5.06378	24.3824	5.76363	26.7466	4.23684	26.1738	5.16116	27.9494	5.03087	27.3481	6.29639	27.9206	3.86852	27.3902	4.97881	26.2784	4.94185	25.4269	6.44589	26.9337	3.98582	26.4505	4.82952
C-reactive protein	-	-	2.05237	3.55213	0.96	1.75	1.61549	4.06249	0.79	1.18	2.90346	5.77273	1.46	2.58	2.81615	6.64706	1.31	2.0575	2.43861	6.30153	0.99	1.79	2.5559	6.0091	1.01	1.695
Beta nerve growth factor	bNGF	3531	1.57154	1.25941	1.45	0.76	1.45368	0.903206	1.35	0.65	2.35773	4.63155	1.92	0.84	3.73947	42.7901	1.93	0.88	NA	NA	NA	NA	NA	NA	NA	NA
Cutaneous T-cell attracting (CCL27)	CTACK	3631	845.559	242.43	820.21	315.475	851.739	252.251	824.69	312.365	2007.41	654.953	1907.11	813.438	1940.25	680.239	1829.8	826.165	NA	NA	NA	NA	NA	NA	NA	NA
Eotaxin (CCL11)	Eotaxin	8153.01	153.667	858.008	109.245	55.25	153.465	229.01	125.38	63.615	73.2042	276.042	39.24	35.8325	72.5743	167.737	48.87	39.96	68.4834	30.5648	63.315	33.28	80.5679	35.1144	73.98	38.865
Basic fibroblast growth factor	FGFBasic	7565.01	74.931	37.2332	68.26	24.76	71.2717	35.5017	65.75	19.76	43.4199	61.8864	30.9	21.72	49.5086	99.4054	33.63	22.71	31.9552	42.243	23.84	27.565	32.1399	41.9773	23.605	26.87
Granulocyte colony-stimulating factor	GCSF	7904.01	147.135	45.3584	139.515	45.73	156.308	500.049	135.6	37.63	56.8137	153.388	39.415	24.9975	58.3189	140.457	44.17	26.44	147.186	120.54	126.89	104.09	151.956	108.225	127.53	125.58
Growth regulated oncogene-α (CXCL1)	GROa	3505	97.2456	51.4218	88	54.48	83.7578	41.2741	77.26	47.38	50.1589	29.6165	47.28	22.7925	50.247	29.3167	46.72	22.82	NA	NA	NA	NA	NA	NA	NA	NA
Hepatocyte growth factor	HGF	8292.01	569.321	223.541	520.025	271.81	528.393	186.069	503.73	219.25	470.65	166.438	445.93	191.692	559.417	1283.82	480.9	196.137	330.972	130.203	310.98	130.22	378.636	392.647	339.59	142.36
Interferon-gamma	IFNg	7701.01	286.927	119.181	269.41	87.675	282.676	265.211	258.96	81.54	137.086	646.509	46.145	29.69	218.182	1546.84	47.32	29.9175	101.964	91.5377	83.505	80.82	101.112	223.64	79.55	80.29
Interleukin-10	IL-10	7681.01	26.718	101.567	19.345	11.66	31.2086	156.057	18.49	11.45	16.6815	69.2484	5.29	4.39	24.8327	213.72	5.22	4.185	2.63315	3.62822	1.91	2.39	2.828	11.0263	1.855	2.47
Interleukin-12p70	IL-12p70	8270.01	86.3993	176.296	68.515	45.555	96.7435	351.619	66.27	44.445	42.125	134.791	19.07	16.15	61.6167	393.329	20.345	16.8525	25.4544	23.273	19.17	19.205	29.5978	190.363	18.95	19.33
Interleukin-13	IL-13	3557.01	20.1122	29.2	17.6	7.975	23.7676	70.8359	17.565	7.955	11.9408	34.157	5.29	5.0625	19.4435	130.689	5.66	5.15	NA	NA	NA	NA	NA	NA	NA	NA
Interleukin-16	IL-16	3483.01	82.7052	47.7714	75.88	53.52	89.1043	76.0117	81.41	56.69	385.464	275.84	350.42	229.77	403.348	255.575	381.69	208.01	NA	NA	NA	NA	NA	NA	NA	NA
Interleukin-17	IL-17	7760	291.281	123.38	270.865	90.57	276.491	106.031	264.03	77.7	60.1249	136.597	33.92	25.28	75.9234	419.924	35.64	26.06	74.3559	72.2906	55.28	66.1375	73.574	79.6482	52.935	66.35
Interleukin-18	IL-18	3636	68.67	37.8786	62.74	34.435	78.2411	38.0694	69.98	38.575	198.133	93.0417	180.9	97.705	241.437	113.492	218.04	123.155	NA	NA	NA	NA	NA	NA	NA	NA
Interleukin-1-beta	IL-1b	3309.01	5.34454	2.46843	4.93	1.645	4.97625	1.83481	4.77	1.43	2.72608	12.1411	0.85	0.57	4.11284	34.3012	0.86	0.67	NA	NA	NA	NA	NA	NA	NA	NA
Interleukin-1 receptor antagonist	IL1ra	3638.01	431.46	3043.65	237.26	94.93	895.989	16215.7	219.41	77.51	334.652	3078.7	56.485	54.0825	434.537	3896.86	54.78	46.64	NA	NA	NA	NA	NA	NA	NA	NA
Interleukin-2	IL-2	3475.01	25.0861	86.9967	19.185	6.03	27.3108	112.925	18.41	5.18	12.3156	33.7535	5.01	4.955	20.7401	168.795	4.94	4.41	NA	NA	NA	NA	NA	NA	NA	NA
Interleukin-2 receptor, alpha subunit	IL2ra	3677.01	81.706	45.1949	75.32	45.905	91.4052	68.8759	82.69	43.28	240.274	101.827	225.12	116.025	277.877	188.067	249.71	127.705	NA	NA	NA	NA	NA	NA	NA	NA
Interleukin-4	IL-4	8124.01	11.5551	2.02952	11.53	2.24	11.4285	2.26879	11.37	2.105	2.15171	8.0131	0.98	0.665	3.3459	33.0418	1.08	0.71	4.40267	5.99086	3.91	2.45	4.13112	2.2863	3.7	2.73
Interleukin-5	IL-5	3364.01	6.5472	2.84089	6.08	2.06	6.85036	16.753	5.97	1.91	4.9997	36.6304	1.06	1.02	4.9756	43.9984	1.16	1.0625	NA	NA	NA	NA	NA	NA	NA	NA
Interleukin-6	IL-6	8189.01	15.6927	49.9469	12.045	3.915	16.1448	71.2704	11.48	3.22	13.7446	46.0895	5.59	5.18	21.9295	192.597	5.73	4.8375	11.7058	8.70146	10.455	6.3175	12.4547	49.0868	10.2	6.7875
Interleukin-7	IL-7	3409.01	24.0248	40.7554	20.68	8.515	24.4898	49.4459	19.755	7.52	25.5213	100.507	7.66	11.46	34.2428	231.208	7.55	10.055	NA	NA	NA	NA	NA	NA	NA	NA
Interleukin-8 (CXCL8)	IL-8	3526.01	33.4139	10.5138	32.04	7.74	31.8808	6.7575	31.45	7.115	13.8713	22.7884	10.355	4.605	13.4939	13.5044	11.025	4.855	NA	NA	NA	NA	NA	NA	NA	NA
Interleukin-9	IL-9	3634.01	506.532	6841.35	57.83	30.41	99.5804	578.655	54.6	23.04	334.832	2495.65	22.205	28.6825	263.26	2106.71	22.73	28.1925	NA	NA	NA	NA	NA	NA	NA	NA
Interferon gamma-induced protein 10 (CXCL10)	IP10	3685.01	720.433	512.862	607.47	380.485	726.839	556.247	595.045	390.255	608.377	498.082	488.86	346.445	583.743	533.44	455	356.647	NA	NA	NA	NA	NA	NA	NA	NA
Monocyte chemotactic protein-1 (CCL2)	MCP1	8293.01	34.8018	24.8259	31.96	13.525	36.5316	18.1983	33.265	14.935	87.3785	39.2616	81.34	35.885	94.8701	69.7341	86.955	35.475	26.617	21.3152	24.325	10.14	28.1655	23.0985	25.86	10.44
Monocyte specific chemokine 3 (CCL7)	MCP3	843	27.6303	65.2927	9.105	22.06	24.2094	70.1661	9.03	17.59	55.1124	432.735	15.82	20.69	42.3546	236.696	14.1	21.4725	NA	NA	NA	NA	NA	NA	NA	NA
Macrophage colony-stimulating factor	MCSF	839.98	4.62757	12.9211	2.74	3.985	3.83341	6.89526	2.05	2.99	27.4951	23.3453	23.76	15.04	28.0096	41.5655	23.4	15.48	NA	NA	NA	NA	NA	NA	NA	NA
Macrophage migration inhibitory factor (glycosylation-inhibiting factor)	MIF	3494.01	176.827	128.086	152.865	107.625	186.618	145.577	164.005	120.03	653.593	619.474	492.23	425.885	759.139	689.537	570.16	499.745	NA	NA	NA	NA	NA	NA	NA	NA
Monokine induced by interferon-gamma (CXCL9)	MIG	3685.01	574.486	522.617	442.585	281.165	574.637	550.205	444.76	260.12	2116.88	2155.52	1624.43	1071.91	1922.55	2155.64	1458.15	1094.61	NA	NA	NA	NA	NA	NA	NA	NA
Macrophage inflammatory protein-1α (CCL3)	MIP1a	3522.01	13.8985	20.6891	12.39	3.265	12.8468	3.81055	12.17	3.085	6.49963	7.32093	4.76	3.205	7.34847	10.2964	5.25	3.565	NA	NA	NA	NA	NA	NA	NA	NA
Macrophage inflammatory protein-1β (CCL4)	MIP1b	8243.01	87.9185	31.6419	83.64	36.005	95.1674	96.5908	87.52	36.18	70.592	42.9074	61.88	26.355	73.629	37.4828	66.16	27.9375	55.9884	36.6012	51.225	24.12	58.8817	37.666	53.37	25.695
Platelet derived growth factor BB	PDGFbb	8293.01	8899.32	3155.66	8492.24	3622.1	9018.41	3096.45	8653.97	3745.26	495.021	267.818	439.57	304.52	519.031	404.806	455.845	316.55	1207.18	1035.33	924.31	1107.47	1289.85	1344.92	873.23	1266.07
Regulated on Activation, Normal T Cell Expressed and Secreted (CCL5)	RANTES	3421	18046.2	48697.4	11186.1	7102.87	17010.3	33232.6	11003.6	7497.69	4278.8	4729.68	3003.85	2671.64	4761.26	5340.25	3177.69	2961.26	NA	NA	NA	NA	NA	NA	NA	NA
Stem cell factor	SCF	8290.01	88.0908	27.914	85.67	35.975	107.987	276.588	97.53	33.96	272.911	115.583	266.31	97.0175	291.036	113.123	277.4	105.94	108.332	31.9506	105.835	36.4025	123.345	323.01	111.22	38.8
Stem cell growth factor beta	SCGFb	3682.01	11243.6	4735.01	10435.4	5301.15	12395	5011.21	11678.8	5538.15	48380.4	17826.8	46055.8	21207.1	53872.7	19445.9	50042.5	25234.2	NA	NA	NA	NA	NA	NA	NA	NA
Stromal cell-derived factor-1 alpha (CXCL12)	SDF1a	5998	74.7003	30.8707	70.16	35.38	70.2755	37.5229	66.265	31.59	84.9924	72.2404	79.39	38.22	93.6316	123.33	83.7	42.2525	126.514	117.302	115.27	83.96	125.458	70.5215	112.77	90.15
Tumor necrosis factor-alpha	TNFa	3454	63.4916	146.728	49.25	19.145	65.8186	279.764	48.68	15.09	44.4111	275.547	8.98	8.98	91.2541	803.283	9.53	10.46	NA	NA	NA	NA	NA	NA	NA	NA
Tumor necrosis factor-beta	TNFb	1559	16.2872	58.4873	3.27	5.89	19.8922	39.5134	6.415	17.34	16.4195	16.6868	14.23	9.99	15.315	11.9086	13.54	10.3	NA	NA	NA	NA	NA	NA	NA	NA
TNF-related apoptosis inducing ligand	TRAIL	8186.01	127.324	85.5073	113.01	60.33	176.951	140.168	155.49	73.41	186.318	94.9836	176.7	78.85	207.212	202.488	185.91	87.56	102.108	91.2578	87.26	61.49	126.587	143.3	103.87	68.95
Vascular endothelial growth factor	VEGF	7118.01	82.1922	45.498	70.63	56.375	82.9452	49.336	72.505	56.31	44.3182	53.3832	35.335	22.44	49.0072	93.4403	36.57	22.93	22.5844	24.8788	14.38	24.0075	24.2043	35.8534	15.36	23.4625
* = The Cardiovascular Risk in Young Finns Study. ** = Interquartile range. NA = Data not available.

## Sheet: Table S2
Table S1 Instrumental variables used in MR analysis.
Exposure	Outcome	SNP	Effect allele	Other allele	Exposure			Outcome
					Beta	SE	P-value	Beta	SE	P-value
bNGF	Hypertension, essential	rs28637706	G	T	0.1589	0.0263	1.423e-09	-0.00446843	0.00666699	0.502711
bNGF	Hypertension, essential	rs67476890	C	T	-0.1769	0.0379	3.127e-06	0.00405896	0.00979804	0.678681
bNGF	Hypertension, essential	rs71641308	C	T	-0.2043	0.0432	2.301e-06	0.0127151	0.0104812	0.225078
bNGF	Hypertension, essential	rs72780728	G	A	-0.1883	0.0403	2.993e-06	0.000447553	0.0106481	0.966474
bNGF	Hypertension, essential	rs73472576	C	T	0.1181	0.0252	2.689e-06	-0.00482709	0.00619908	0.436169
bNGF	Hypertension, essential	rs7970581	G	T	-0.138	0.0282	9.271e-07	-0.0181642	0.0069118	0.00858895
bNGF	Hypertension, essential	rs9436119	G	A	0.1121	0.0246	3.906e-06	-0.0181232	0.00624249	0.00369377
CTACK	Hypertension, essential	rs113436108	G	C	0.5249	0.1119	3.424e-06	-0.0209994	0.0287863	0.4657
CTACK	Hypertension, essential	rs115348265	T	A	-0.3199	0.0675	2.144e-06	-0.0230767	0.0171602	0.178696
CTACK	Hypertension, essential	rs116303454	G	A	-0.383	0.0816	3.272e-06	0.0164977	0.0190537	0.38657
CTACK	Hypertension, essential	rs135564	G	A	0.1893	0.0268	2.432e-12	-0.00331761	0.006974	0.63428
CTACK	Hypertension, essential	rs2070074	G	A	-0.4467	0.0374	1.785e-32	-0.0179912	0.00974459	0.064853
CTACK	Hypertension, essential	rs2731674	G	T	0.1333	0.0267	5.635e-07	0.00800671	0.0069951	0.252368
CTACK	Hypertension, essential	rs3766110	C	A	0.1287	0.0278	3.855e-06	0.0127671	0.00716616	0.074817
CTACK	Hypertension, essential	rs55764737	C	T	-0.5313	0.0972	4.618e-08	0.0198211	0.0253679	0.434597
CTACK	Hypertension, essential	rs57338032	G	A	-0.1583	0.0317	6.228e-07	0.0182684	0.00820312	0.0259472
CTACK	Hypertension, essential	rs7333764	C	T	-0.2773	0.0593	2.854e-06	0.00286235	0.0160152	0.858152
CTACK	Hypertension, essential	rs76395525	G	A	-0.5277	0.1083	9.549e-07	0.0513267	0.0308784	0.0964695
Eotaxin	Hypertension, essential	rs11087905	C	A	-0.0941	0.0189	5.477e-07	0.000629233	0.00650107	0.922894
Eotaxin	Hypertension, essential	rs112347425	C	T	-0.158	0.0277	8.647e-09	0.0243867	0.0108595	0.0247258
Eotaxin	Hypertension, essential	rs12075	G	A	-0.1671	0.0156	1.332e-26	0.0101345	0.0061691	0.100429
Eotaxin	Hypertension, essential	rs1476670	C	A	0.1007	0.0217	3.514e-06	-0.0142809	0.00836072	0.0876173
Eotaxin	Hypertension, essential	rs187131	G	C	-0.1291	0.0254	3.573e-07	-0.0170679	0.00963413	0.076461
Eotaxin	Hypertension, essential	rs2024050	G	A	-0.1728	0.0303	1.104e-08	-0.0254841	0.0118652	0.0317293
Eotaxin	Hypertension, essential	rs2210755	C	T	0.1104	0.0242	4.854e-06	0.00243513	0.00878439	0.781619
Eotaxin	Hypertension, essential	rs2211994	C	T	-0.0885	0.0177	6.079e-07	0.00300241	0.00686783	0.661988
Eotaxin	Hypertension, essential	rs2228467	C	T	0.4163	0.0292	2.271e-46	-0.0232917	0.0115812	0.0443078
Eotaxin	Hypertension, essential	rs2419841	C	T	0.1277	0.0279	4.978e-06	0.0246402	0.0112505	0.0285141
Eotaxin	Hypertension, essential	rs5746492	G	A	-0.0954	0.0207	3.959e-06	0.00258284	0.00821291	0.753153
Eotaxin	Hypertension, essential	rs5754733	C	A	0.1042	0.0214	1.063e-06	-0.00609825	0.00814359	0.453953
Eotaxin	Hypertension, essential	rs59808887	C	T	0.1673	0.0358	2.911e-06	0.00320114	0.0124669	0.797356
Eotaxin	Hypertension, essential	rs75426604	C	A	0.1366	0.0291	2.528e-06	0.0039101	0.0105771	0.711623
Eotaxin	Hypertension, essential	rs79722574	C	T	0.1113	0.0228	1.061e-06	0.000831268	0.00884387	0.925114
Eotaxin	Hypertension, essential	rs9317045	C	A	-0.1182	0.0237	5.822e-07	0.00352265	0.00865084	0.683858
FGFBasic	Hypertension, essential	rs116920326	G	C	0.2435	0.0534	4.953e-06	0.00756877	0.0217021	0.727272
FGFBasic	Hypertension, essential	rs13412535	G	A	0.1112	0.0225	7.345e-07	-0.00702579	0.00767204	0.35979
FGFBasic	Hypertension, essential	rs145577605	G	A	-0.2081	0.0428	9.639e-07	-0.0405259	0.0166762	0.0150918
FGFBasic	Hypertension, essential	rs16873997	G	C	0.4922	0.1048	2.993e-06	-0.0131835	0.0378225	0.727418
FGFBasic	Hypertension, essential	rs61990749	G	C	-0.1116	0.0229	1.244e-06	0.00464967	0.00858945	0.588284
FGFBasic	Hypertension, essential	rs747334	G	A	-0.0751	0.0164	4.528e-06	-0.00180532	0.00614586	0.768953
FGFBasic	Hypertension, essential	rs75168112	C	T	0.1001	0.0214	2.999e-06	-0.00556168	0.00777727	0.474535
FGFBasic	Hypertension, essential	rs9907295	C	T	0.1319	0.0269	7.948e-07	0.0135593	0.00998091	0.174297
GCSF	Hypertension, essential	rs115256310	G	A	0.6821	0.136	6.726e-07	-0.0531237	0.0364226	0.144692
GCSF	Hypertension, essential	rs11903143	G	A	-0.087	0.0176	6.352e-07	-0.00836801	0.00677845	0.217017
GCSF	Hypertension, essential	rs139692213	T	A	0.6028	0.1336	4.796e-06	0.00581154	0.0351382	0.868636
GCSF	Hypertension, essential	rs145756094	G	C	0.7408	0.1479	5.526e-07	-0.0167263	0.0489664	0.732661
GCSF	Hypertension, essential	rs147128865	C	T	-0.27	0.0587	4.923e-06	-0.0112228	0.0208337	0.590103
GCSF	Hypertension, essential	rs1817411	C	T	-0.089	0.0191	3.099e-06	0.00560746	0.00747553	0.45319
GCSF	Hypertension, essential	rs2324653	G	C	0.0808	0.0161	5.033e-07	-0.00748255	0.00620017	0.227497
GCSF	Hypertension, essential	rs2671444	G	A	0.0784	0.0166	2.484e-06	0.000472675	0.00643671	0.94146
GCSF	Hypertension, essential	rs74148555	C	T	0.3715	0.0755	1.551e-06	0.00521834	0.0214588	0.807866
GCSF	Hypertension, essential	rs77318030	C	T	0.2045	0.0428	2.211e-06	-0.0322238	0.0155014	0.0376392
GROa	Hypertension, essential	rs1113500	G	T	-0.1174	0.0244	1.571e-06	-0.00442163	0.00624624	0.479015
GROa	Hypertension, essential	rs12075	G	A	-0.3751	0.0237	1.244e-55	0.0101345	0.0061691	0.100429
GROa	Hypertension, essential	rs140734053	G	A	-0.7257	0.1561	3.578e-06	0.00364456	0.0333097	0.912874
GROa	Hypertension, essential	rs185768063	G	A	-0.3998	0.076	1.456e-07	0.0261513	0.0189791	0.168234
GROa	Hypertension, essential	rs188345231	C	T	-0.623	0.1323	4.342e-06	-0.0139898	0.0353998	0.6927
GROa	Hypertension, essential	rs2422841	G	A	0.1657	0.0361	4.656e-06	0.00189017	0.00887897	0.831419
GROa	Hypertension, essential	rs508977	G	T	0.3802	0.028	7.558e-42	0.0184028	0.00717538	0.0103259
GROa	Hypertension, essential	rs62024303	G	A	0.3053	0.0666	4.408e-06	0.00939217	0.015273	0.538586
GROa	Hypertension, essential	rs78653452	G	T	0.7362	0.1558	1.208e-06	-0.00820219	0.031033	0.791544
HGF	Hypertension, essential	rs11060254	G	A	0.08	0.0167	1.584e-06	0.00231606	0.00659501	0.725451
HGF	Hypertension, essential	rs150322232	G	A	-0.2104	0.0463	4.89e-06	0.0150156	0.0160868	0.350608
HGF	Hypertension, essential	rs1698249	C	A	0.1698	0.0372	4.088e-06	-0.0126328	0.0146964	0.390017
HGF	Hypertension, essential	rs2003620	C	T	-0.2279	0.0489	2.831e-06	0.00702729	0.0182307	0.699894
HGF	Hypertension, essential	rs3748034	G	T	-0.1495	0.0234	1.81e-10	-0.000873854	0.00930852	0.925207
HGF	Hypertension, essential	rs5745687	C	T	0.3072	0.0406	2.751e-14	-0.0214328	0.0153055	0.161414
HGF	Hypertension, essential	rs6077285	G	C	0.1393	0.0274	3.195e-07	-0.00128002	0.00960203	0.893951
HGF	Hypertension, essential	rs62481625	C	T	-0.1091	0.0225	1.18e-06	0.00219139	0.00854688	0.797645
IFNg	Hypertension, essential	rs10487554	G	A	0.0895	0.0183	1.087e-06	0.00578814	0.00682509	0.396399
IFNg	Hypertension, essential	rs10761731	T	A	0.0826	0.0167	8.089e-07	-0.0307208	0.00631239	1.13451e-06
IFNg	Hypertension, essential	rs113600793	C	A	-0.1829	0.0373	8.95e-07	0.0173382	0.0130732	0.184763
IFNg	Hypertension, essential	rs115729819	G	A	-0.2484	0.0515	1.382e-06	0.0244791	0.0191282	0.200637
IFNg	Hypertension, essential	rs11843756	G	T	-0.184	0.0393	3.089e-06	0.0211388	0.0152068	0.164502
IFNg	Hypertension, essential	rs12420286	C	T	-0.2376	0.0501	2.083e-06	-0.00832552	0.0185445	0.653469
IFNg	Hypertension, essential	rs1867282	C	T	-0.0774	0.0166	3.152e-06	-0.0181364	0.0062406	0.00365847
IFNg	Hypertension, essential	rs2073438	G	A	-0.0898	0.0188	1.676e-06	-0.0078239	0.00701289	0.264573
IFNg	Hypertension, essential	rs2188420	G	C	-0.0987	0.0202	1.03e-06	0.0122398	0.00767881	0.110944
IFNg	Hypertension, essential	rs74148555	C	T	0.3732	0.0774	2.635e-06	0.00521834	0.0214588	0.807866
IFNg	Hypertension, essential	rs78296352	G	T	-0.343	0.0652	1.383e-07	0.00573656	0.0266132	0.829336
IL10	Hypertension, essential	rs10457128	G	A	0.0865	0.0172	5.237e-07	-0.00557897	0.00639944	0.383323
IL10	Hypertension, essential	rs10493718	C	A	0.11	0.0222	7.16e-07	0.00401425	0.0084235	0.63368
IL10	Hypertension, essential	rs11206302	C	T	0.1189	0.0251	2.202e-06	0.000282223	0.00940185	0.976053
IL10	Hypertension, essential	rs2086656	C	T	0.0789	0.0171	3.783e-06	-0.00711062	0.00648376	0.27278
IL10	Hypertension, essential	rs2375980	G	C	-0.0824	0.0165	7.067e-07	0.00415504	0.00622226	0.50428
IL10	Hypertension, essential	rs282258	C	T	-0.0992	0.0162	1.001e-09	0.00483327	0.00620033	0.435674
IL10	Hypertension, essential	rs3025021	C	T	-0.0947	0.0195	1.462e-06	0.000117942	0.00650158	0.985527
IL10	Hypertension, essential	rs41282660	G	A	0.1194	0.0255	3.723e-06	0.0191113	0.00902053	0.0341201
IL10	Hypertension, essential	rs4349809	G	T	-0.2853	0.0165	5.771e-67	-0.000415757	0.00616027	0.946192
IL10	Hypertension, essential	rs465757	G	A	-0.084	0.0174	1.173e-06	0.00173253	0.00644247	0.787989
IL10	Hypertension, essential	rs7088799	G	T	0.0852	0.0167	3.226e-07	-0.0304736	0.0063135	1.38787e-06
IL12p70	Hypertension, essential	rs10761731	T	A	0.1001	0.0162	6.228e-10	-0.0307208	0.00631239	1.13451e-06
IL12p70	Hypertension, essential	rs13209117	G	A	-0.1002	0.0186	5.567e-08	-0.00594503	0.0070756	0.400787
IL12p70	Hypertension, essential	rs17229494	G	A	0.1172	0.0257	4.931e-06	0.00851087	0.00985742	0.387919
IL12p70	Hypertension, essential	rs200751	G	C	0.0986	0.0214	3.98e-06	0.000462568	0.00846355	0.956414
IL12p70	Hypertension, essential	rs2375980	G	C	-0.0937	0.0159	4.552e-09	0.00415504	0.00622226	0.50428
IL12p70	Hypertension, essential	rs282258	C	T	-0.073	0.0156	3.209e-06	0.00483327	0.00620033	0.435674
IL12p70	Hypertension, essential	rs41282644	G	A	-0.1473	0.0304	1.045e-06	-0.0163248	0.0113781	0.151356
IL12p70	Hypertension, essential	rs4349809	G	T	-0.3777	0.0159	2.56e-124	-0.000415757	0.00616027	0.946192
IL12p70	Hypertension, essential	rs6993770	T	A	-0.0918	0.0189	1.118e-06	-0.00829398	0.00741445	0.263301
IL12p70	Hypertension, essential	rs71361173	G	T	-0.111	0.0239	3.06e-06	-0.00159113	0.00923724	0.86324
IL12p70	Hypertension, essential	rs72831623	G	A	-0.1913	0.037	2.416e-07	0.0117231	0.012215	0.337194
IL12p70	Hypertension, essential	rs782107	G	A	-0.075	0.0156	1.602e-06	-0.00210408	0.00615585	0.732499
IL12p70	Hypertension, essential	rs79121401	C	T	-0.5548	0.1206	4.242e-06	-0.0174582	0.0447285	0.696303
IL12p70	Hypertension, essential	rs9472183	G	A	0.1019	0.0157	8.611e-11	0.00267417	0.00614861	0.663618
IL13	Hypertension, essential	rs117795020	G	A	0.3522	0.0716	9.862e-07	0.0145618	0.0180556	0.419955
IL13	Hypertension, essential	rs12623722	G	A	0.1185	0.0258	4.192e-06	-0.00622885	0.00667686	0.350871
IL13	Hypertension, essential	rs139083458	C	T	-0.9902	0.2107	2.81e-06	0.0115748	0.0504447	0.818515
IL13	Hypertension, essential	rs142167313	C	T	0.313	0.0617	3.98e-07	0.0166483	0.0156367	0.287015
IL13	Hypertension, essential	rs27949	C	T	0.1168	0.0252	3.428e-06	0.00455692	0.00657944	0.488561
IL13	Hypertension, essential	rs6799107	C	T	0.1459	0.0301	1.245e-06	0.0127953	0.0078482	0.103029
IL13	Hypertension, essential	rs7073807	C	T	-0.1682	0.0356	2.374e-06	0.0152754	0.00905741	0.091698
IL13	Hypertension, essential	rs75383097	G	C	0.536	0.1165	4.285e-06	0.0408382	0.0244562	0.0949489
IL13	Hypertension, essential	rs75995699	G	A	-0.3319	0.0698	2.642e-06	0.0145082	0.017025	0.394118
IL13	Hypertension, essential	rs76339001	T	A	0.4313	0.0886	1.152e-06	-0.0302976	0.0187041	0.105266
IL13	Hypertension, essential	rs9472168	G	A	-0.4244	0.0248	1.081e-65	-0.000194006	0.00618726	0.974986
IL16	Hypertension, essential	rs115981497	T	A	0.8306	0.1681	3.59e-06	-0.0277487	0.0400964	0.488907
IL16	Hypertension, essential	rs117217798	C	T	0.2036	0.0444	4.153e-06	0.010333	0.0110552	0.349956
IL16	Hypertension, essential	rs117916513	G	A	0.502	0.0986	3.785e-07	0.00590956	0.023825	0.804103
IL16	Hypertension, essential	rs1255143	C	T	-0.1306	0.0242	7.096e-08	-0.00331168	0.00618881	0.592576
IL16	Hypertension, essential	rs12765671	G	A	0.6023	0.1318	4.838e-06	0.027948	0.034129	0.412846
IL16	Hypertension, essential	rs144691581	G	A	-0.4882	0.0967	4.2e-07	0.0109078	0.0210142	0.603714
IL16	Hypertension, essential	rs1801020	G	A	-0.1733	0.0272	4.53e-10	0.0085888	0.00698651	0.218944
IL16	Hypertension, essential	rs4253283	C	T	-0.146	0.0262	1.746e-08	0.00521894	0.00666686	0.433734
IL16	Hypertension, essential	rs4513633	C	A	0.2239	0.0453	7.442e-07	0.0185688	0.0116479	0.110896
IL16	Hypertension, essential	rs4778636	G	A	0.7272	0.0633	1.108e-30	0.00774234	0.014897	0.603255
IL16	Hypertension, essential	rs9706053	C	T	-0.4582	0.0932	7.012e-07	0.00998691	0.0240776	0.678302
IL17	Hypertension, essential	rs11640734	G	C	0.1187	0.0241	5.35e-07	0.0297357	0.00912068	0.00111314
IL17	Hypertension, essential	rs117029961	G	A	-0.4585	0.1015	4.936e-06	0.0413832	0.035742	0.246932
IL17	Hypertension, essential	rs117556572	C	T	0.5102	0.1099	3.28e-06	0.0375843	0.0201542	0.0622042
IL17	Hypertension, essential	rs148562661	G	C	-0.2128	0.0435	1.003e-06	0.00458762	0.0154038	0.765838
IL17	Hypertension, essential	rs1530455	C	T	-0.108	0.0173	4.874e-10	0.0043884	0.00642718	0.49474
IL17	Hypertension, essential	rs17106604	C	T	-0.1129	0.0225	6.374e-07	0.00285511	0.0086354	0.740925
IL17	Hypertension, essential	rs17282552	C	T	0.2001	0.0405	8.213e-07	-0.0354717	0.0141781	0.0123538
IL17	Hypertension, essential	rs184080173	C	T	-0.2384	0.0471	4.194e-07	0.0132236	0.0175761	0.451834
IL17	Hypertension, essential	rs187475560	C	T	0.2434	0.052	3.287e-06	-0.0259694	0.0185013	0.160421
IL17	Hypertension, essential	rs62191444	G	T	0.1136	0.0247	4.215e-06	-0.018881	0.00857925	0.0277517
IL17	Hypertension, essential	rs78296352	G	T	-0.3027	0.0646	4.266e-06	0.00573656	0.0266132	0.829336
IL17	Hypertension, essential	rs78612928	C	T	-0.1037	0.0222	2.619e-06	-0.002704	0.00834797	0.746005
IL18	Hypertension, essential	rs10414578	C	T	0.1771	0.035	4.159e-07	-0.0102992	0.00896772	0.250773
IL18	Hypertension, essential	rs115267715	C	T	-0.4508	0.08	1.723e-08	0.043689	0.0227326	0.0546223
IL18	Hypertension, essential	rs116383510	C	A	0.5426	0.1056	2.995e-07	0.0153437	0.0252658	0.543656
IL18	Hypertension, essential	rs117266781	C	T	-0.6841	0.1468	3.15e-06	-0.0513217	0.0348265	0.140579
IL18	Hypertension, essential	rs143370787	G	C	0.3116	0.066	2.354e-06	0.00711709	0.015545	0.64707
IL18	Hypertension, essential	rs144841621	C	T	-0.518	0.1141	3.811e-06	0.0559271	0.0319352	0.0798988
IL18	Hypertension, essential	rs1656939	T	A	-0.1132	0.0236	1.564e-06	0.00387014	0.00615292	0.529354
IL18	Hypertension, essential	rs17229943	C	A	0.312	0.0463	1.617e-11	-0.00554979	0.0102327	0.587571
IL18	Hypertension, essential	rs1852105	C	T	-0.3036	0.0661	4.32e-06	-0.0191619	0.016585	0.247936
IL18	Hypertension, essential	rs1979967	C	T	-0.1402	0.0286	9.453e-07	-0.0161012	0.00748079	0.0313704
IL18	Hypertension, essential	rs2729385	G	A	-0.1231	0.0262	3.785e-06	0.00230452	0.0067867	0.734184
IL18	Hypertension, essential	rs385076	C	T	0.2432	0.0248	1.659e-22	-0.0104859	0.00642159	0.102486
IL18	Hypertension, essential	rs4414903	G	C	0.1161	0.025	3.307e-06	0.00896889	0.00622364	0.149556
IL18	Hypertension, essential	rs4482818	G	A	-0.1286	0.0244	1.453e-07	0.0025234	0.00627701	0.687679
IL18	Hypertension, essential	rs658805	G	A	-0.1226	0.0244	4.942e-07	-0.0029251	0.00646177	0.650781
IL18	Hypertension, essential	rs71478720	C	T	0.2669	0.0276	3.708e-22	0.00516142	0.00715813	0.470874
IL18	Hypertension, essential	rs78623212	C	T	-0.8705	0.1778	6.711e-07	0.0316947	0.0340217	0.351541
IL18	Hypertension, essential	rs78716465	G	A	-0.3265	0.0682	1.631e-06	0.0242225	0.0164004	0.13969
IL1b	Hypertension, essential	rs115242021	C	A	-0.2326	0.0414	5.07e-07	-0.0103911	0.0122397	0.395899
IL1b	Hypertension, essential	rs143319329	C	T	-0.2801	0.0715	1.996e-06	-0.0242918	0.03647	0.505362
IL1b	Hypertension, essential	rs61335305	C	A	-0.2966	0.0724	1.896e-06	0.020821	0.0229046	0.363333
IL1b	Hypertension, essential	rs62015704	G	A	-0.1082	0.0283	2.087e-06	0.00845416	0.00928986	0.362801
IL1b	Hypertension, essential	rs9898641	C	T	0.2032	0.0454	3.592e-06	-0.012918	0.00639514	0.043386
IL1ra	Hypertension, essential	rs1054402	C	T	-0.1311	0.027	1.132e-06	0.00680627	0.0071156	0.338805
IL1ra	Hypertension, essential	rs11627423	C	A	-0.1171	0.0247	2.115e-06	0.00431901	0.00637155	0.497862
IL1ra	Hypertension, essential	rs11869294	G	C	0.2274	0.0474	1.501e-06	-0.0298837	0.0114331	0.00895468
IL1ra	Hypertension, essential	rs12121840	C	T	-0.2692	0.0571	2.434e-06	0.00437412	0.0139744	0.754274
IL1ra	Hypertension, essential	rs2809154	C	T	0.1786	0.0388	3.74e-06	-0.00191617	0.0101195	0.849815
IL1ra	Hypertension, essential	rs61335305	C	A	-0.4453	0.0908	1e-06	0.020821	0.0229046	0.363333
IL1ra	Hypertension, essential	rs9623661	C	T	0.1966	0.0426	3.86e-06	-0.000541506	0.0108362	0.960145
IL2	Hypertension, essential	rs12051139	C	T	0.1131	0.0247	4.762e-06	0.00567134	0.00624256	0.363616
IL2	Hypertension, essential	rs13412535	G	A	-0.1764	0.0332	1.181e-07	-0.00702579	0.00767204	0.35979
IL2	Hypertension, essential	rs170117	C	T	0.1617	0.0349	3.867e-06	0.00637024	0.00875758	0.466983
IL2	Hypertension, essential	rs2807544	G	A	-0.1175	0.0253	3.412e-06	-0.00163675	0.00634388	0.796403
IL2	Hypertension, essential	rs4634519	G	A	0.1261	0.0269	2.769e-06	0.00508124	0.00690957	0.462101
IL2	Hypertension, essential	rs56254584	G	C	-0.1303	0.0285	4.837e-06	0.00303591	0.00657545	0.644294
IL2	Hypertension, essential	rs61335305	C	A	-0.4514	0.0918	7.319e-07	0.020821	0.0229046	0.363333
IL2	Hypertension, essential	rs62124990	G	T	0.6961	0.1495	3.219e-06	-0.0255439	0.0219134	0.243746
IL2	Hypertension, essential	rs7615304	G	A	0.1172	0.0242	1.21e-06	-0.00449053	0.00617189	0.466872
IL2	Hypertension, essential	rs7806875	T	A	-0.1192	0.0248	1.466e-06	-0.00936325	0.00624804	0.13398
IL2	Hypertension, essential	rs80336398	C	T	-0.4001	0.0858	2.817e-06	0.00441911	0.0192638	0.818558
IL2ra	Hypertension, essential	rs11241559	G	T	0.1264	0.0266	2.002e-06	0.000822813	0.00703708	0.906919
IL2ra	Hypertension, essential	rs117244812	G	A	0.7064	0.1488	2.102e-06	0.0241893	0.0363169	0.505372
IL2ra	Hypertension, essential	rs12722497	C	A	-0.6279	0.0485	1.572e-38	0.00435771	0.0123486	0.724171
IL2ra	Hypertension, essential	rs185231391	C	T	-0.8503	0.1809	1.47e-06	-0.00100665	0.0379762	0.978853
IL2ra	Hypertension, essential	rs4733117	C	A	-0.1369	0.0292	2.627e-06	0.00800845	0.00760569	0.292362
IL2ra	Hypertension, essential	rs61705228	C	T	-0.3303	0.0716	3.988e-06	-0.0182937	0.0164049	0.264793
IL2ra	Hypertension, essential	rs759244	T	A	0.1126	0.0239	2.429e-06	-0.00373187	0.0062979	0.553478
IL2ra	Hypertension, essential	rs929551	G	C	-0.1686	0.0352	1.611e-06	0.0189844	0.0091915	0.0388821
IL4	Hypertension, essential	rs10512267	C	T	0.0824	0.0161	2.937e-07	0.0148479	0.00622083	0.0169957
IL4	Hypertension, essential	rs116705532	G	T	0.4678	0.0978	1.755e-06	0.0364633	0.0374751	0.330552
IL4	Hypertension, essential	rs117146485	C	T	0.2924	0.0629	2.709e-06	0.0194434	0.0229563	0.39701
IL4	Hypertension, essential	rs13106889	T	A	0.1161	0.0225	2.272e-07	-0.0166958	0.00822172	0.0422854
IL4	Hypertension, essential	rs17713451	G	A	-0.1274	0.0253	4.97e-07	0.00637169	0.00972931	0.512534
IL4	Hypertension, essential	rs2849346	G	C	-0.077	0.0165	2.867e-06	0.00202098	0.00620088	0.744487
IL4	Hypertension, essential	rs4444693	T	A	-0.0881	0.0184	1.701e-06	-0.00988296	0.00717796	0.168559
IL4	Hypertension, essential	rs73023729	G	A	0.1796	0.0366	9.033e-07	-0.00217605	0.0148925	0.883829
IL4	Hypertension, essential	rs7613691	G	A	-0.1775	0.0384	4.048e-06	-0.0147337	0.0139646	0.291392
IL4	Hypertension, essential	rs9508291	C	T	0.1676	0.0359	3.032e-06	-0.00453687	0.0140806	0.747295
IL4	Hypertension, essential	rs9941733	G	A	-0.114	0.0229	6.881e-07	0.0197827	0.00809819	0.0145717
IL5	Hypertension, essential	rs11680908	G	A	-0.2634	0.0554	2.03e-06	-0.0208292	0.0139598	0.135678
IL5	Hypertension, essential	rs6737109	C	T	-0.116	0.0247	2.399e-06	0.00267102	0.00616114	0.664632
IL5	Hypertension, essential	rs72831687	G	A	0.5239	0.1109	1.691e-06	-0.0408126	0.0243156	0.0932588
IL5	Hypertension, essential	rs73040130	C	T	-0.2638	0.0529	6.004e-07	-0.0221863	0.0133488	0.096505
IL5	Hypertension, essential	rs7578892	G	C	0.1173	0.0249	2.437e-06	0.00194031	0.00615684	0.75265
IL5	Hypertension, essential	rs7767396	G	A	-0.1515	0.0246	7.69e-10	-0.000593424	0.0061499	0.923129
IL6	Hypertension, essential	rs10752777	T	A	-0.1098	0.0236	3.247e-06	0.00746699	0.00895072	0.404149
IL6	Hypertension, essential	rs1333040	C	T	-0.0738	0.0158	3.168e-06	-0.0320975	0.00614665	1.77044e-07
IL6	Hypertension, essential	rs13412535	G	A	0.1164	0.0215	7.343e-08	-0.00702579	0.00767204	0.35979
IL6	Hypertension, essential	rs1884910	G	C	-0.079	0.0169	3.26e-06	0.0170118	0.00625186	0.00650684
IL6	Hypertension, essential	rs72831623	G	A	-0.1973	0.0372	1.078e-07	0.0117231	0.012215	0.337194
IL6	Hypertension, essential	rs73273528	C	T	-0.2672	0.0553	9.581e-07	-0.00777763	0.0202941	0.701538
IL6	Hypertension, essential	rs75101555	G	C	0.3667	0.0781	2.596e-06	-0.0206725	0.0303284	0.495476
IL6	Hypertension, essential	rs76856708	C	T	-0.3289	0.07	2.612e-06	0.00509057	0.0271042	0.851022
IL7	Hypertension, essential	rs117509142	C	T	0.327	0.0688	1.991e-06	0.013258	0.0172932	0.443286
IL7	Hypertension, essential	rs141425475	C	T	0.4781	0.1016	2.531e-06	0.0144838	0.0221734	0.513622
IL7	Hypertension, essential	rs144701438	G	A	0.4819	0.0989	9.753e-07	-0.019276	0.0255125	0.449918
IL7	Hypertension, essential	rs17091524	C	T	-0.4924	0.1013	1.914e-06	-0.0142146	0.0244703	0.561314
IL7	Hypertension, essential	rs218247	G	C	0.1352	0.0286	2.308e-06	0.000488927	0.00732982	0.946818
IL7	Hypertension, essential	rs28793375	C	T	-0.1638	0.0361	4.464e-06	0.012985	0.00904884	0.151291
IL7	Hypertension, essential	rs4320361	G	T	0.3245	0.0249	6.868e-39	-0.000205035	0.00618138	0.973539
IL7	Hypertension, essential	rs62006410	C	T	0.1557	0.0303	3.387e-07	-0.00100106	0.00721771	0.889691
IL7	Hypertension, essential	rs75904417	C	A	0.1698	0.0349	1.162e-06	0.00291166	0.00869915	0.737846
IL7	Hypertension, essential	rs77981494	C	T	0.5178	0.1064	1.067e-06	0.0158263	0.0219717	0.471338
IL7	Hypertension, essential	rs78346957	G	A	-0.4588	0.1007	4.513e-06	-0.00464468	0.0296606	0.875565
IL7	Hypertension, essential	rs8175379	T	A	-0.1307	0.0285	4.378e-06	0.00695324	0.00695277	0.317278
IL8	Hypertension, essential	rs11634944	C	T	0.1214	0.0252	1.29e-06	0.00677961	0.00646284	0.294172
IL8	Hypertension, essential	rs12075	G	A	-0.12	0.0236	3.883e-07	0.0101345	0.0061691	0.100429
IL8	Hypertension, essential	rs141926526	C	A	0.6149	0.1308	2.57e-06	-0.0135974	0.0341192	0.690243
IL8	Hypertension, essential	rs2673604	C	A	0.1266	0.0255	7.017e-07	-0.00766353	0.00664697	0.248936
IL9	Hypertension, essential	rs117807175	G	C	0.5143	0.1113	4.29e-06	0.00615425	0.0272698	0.82145
IL9	Hypertension, essential	rs3736858	G	C	0.1374	0.0293	2.762e-06	0.0166702	0.00761791	0.0286484
IL9	Hypertension, essential	rs41294750	C	T	-0.3514	0.0748	2.365e-06	0.0282747	0.0180256	0.116743
IL9	Hypertension, essential	rs4880409	C	T	0.3355	0.0723	3.497e-06	0.0270474	0.0304324	0.374128
IL9	Hypertension, essential	rs61867538	C	T	-0.3566	0.0774	3.93e-06	0.0149182	0.0152877	0.329149
IL9	Hypertension, essential	rs7232268	G	A	-0.2759	0.0587	2.525e-06	0.0197174	0.0158165	0.212531
IL9	Hypertension, essential	rs7242404	G	A	0.1228	0.0264	3.273e-06	-0.00190715	0.0067889	0.778771
IL9	Hypertension, essential	rs76963786	C	T	0.2865	0.0557	4.496e-07	-7.45907e-05	0.0148152	0.995983
IP10	Hypertension, essential	rs10809307	C	T	-0.1305	0.0282	3.644e-06	0.0101204	0.00745692	0.174723
IP10	Hypertension, essential	rs113831257	G	A	-0.3592	0.0644	2.533e-08	0.0126039	0.0143137	0.378561
IP10	Hypertension, essential	rs11626201	C	A	-0.1162	0.0245	1.927e-06	-0.00669732	0.00633538	0.290452
IP10	Hypertension, essential	rs143799975	G	A	0.7984	0.1637	1.002e-06	-0.0564913	0.0368397	0.125168
IP10	Hypertension, essential	rs188759467	T	A	-0.4504	0.0964	3.215e-06	-0.00323961	0.0234308	0.890033
IP10	Hypertension, essential	rs34383175	C	T	0.3153	0.0657	1.51e-06	0.0118185	0.016866	0.483474
IP10	Hypertension, essential	rs75970138	G	A	0.485	0.104	1.529e-06	0.024196	0.0272048	0.373788
IP10	Hypertension, essential	rs7645625	G	T	0.1086	0.0237	4.407e-06	-0.0121549	0.00627122	0.0525981
IP10	Hypertension, essential	rs79848609	C	A	-0.2603	0.0537	8.752e-07	-0.00799	0.0142778	0.575746
IP10	Hypertension, essential	rs8112909	G	A	0.1426	0.0299	1.941e-06	0.00357325	0.00769962	0.64259
MCP1	Hypertension, essential	rs10145849	G	A	0.0755	0.0162	3.409e-06	0.00138677	0.00640092	0.82848
MCP1	Hypertension, essential	rs10744620	C	T	-0.0788	0.0161	9.912e-07	-0.00701419	0.00638045	0.271626
MCP1	Hypertension, essential	rs111995966	G	T	-0.1452	0.031	2.527e-06	0.0112737	0.0115101	0.327351
MCP1	Hypertension, essential	rs12073356	G	A	0.1426	0.0311	4.165e-06	-0.0192463	0.0121145	0.112128
MCP1	Hypertension, essential	rs12075	G	A	-0.2185	0.0155	1.435e-44	0.0101345	0.0061691	0.100429
MCP1	Hypertension, essential	rs146522229	C	T	0.5976	0.1177	3.561e-07	0.0611357	0.0467233	0.190716
MCP1	Hypertension, essential	rs2036297	G	A	-0.119	0.016	1.09e-13	0.00278549	0.0063362	0.660216
MCP1	Hypertension, essential	rs2288370	C	T	0.1031	0.0163	2.254e-10	-0.0216902	0.00635551	0.000642939
MCP1	Hypertension, essential	rs2712431	C	A	0.0787	0.0172	4.755e-06	-0.000153389	0.00678592	0.981966
MCP1	Hypertension, essential	rs56212190	C	T	-0.181	0.0373	9.847e-07	-0.0203771	0.0143598	0.155888
MCP1	Hypertension, essential	rs7197349	G	A	-0.0968	0.0206	2.622e-06	0.00812433	0.00770957	0.291976
MCP1	Hypertension, essential	rs7517040	G	A	0.0987	0.0191	2.435e-07	-0.00257604	0.00742328	0.728575
MCP1	Hypertension, essential	rs7632755	G	A	-0.2938	0.0316	1.178e-20	-0.0189963	0.0117957	0.107301
MCP1	Hypertension, essential	rs9317045	C	A	-0.1134	0.0236	1.517e-06	0.00352265	0.00865084	0.683858
MCP3	Hypertension, essential	rs28394764	T	A	-0.6012	0.1282	3.012e-06	0.00149285	0.0174482	0.931817
MCP3	Hypertension, essential	rs62492260	G	T	0.2788	0.058	1.535e-06	-0.0292078	0.0082125	0.000375811
MCP3	Hypertension, essential	rs73669117	G	A	0.6238	0.131	2.561e-06	8.04625e-05	0.0205956	0.996883
MCSF	Hypertension, essential	rs116274860	G	T	-0.819	0.1741	2.74e-06	0.0117208	0.027149	0.665944
MCSF	Hypertension, essential	rs117867915	C	T	-0.5272	0.1098	1.614e-06	0.0180531	0.0226323	0.425063
MCSF	Hypertension, essential	rs12962919	C	T	-0.3052	0.0662	4.65e-06	-0.00769026	0.0120279	0.522584
MCSF	Hypertension, essential	rs4269021	G	C	0.235	0.0507	3.658e-06	-0.00583034	0.0105736	0.581356
MCSF	Hypertension, essential	rs56367447	C	T	0.4967	0.0883	1.721e-08	-0.0177428	0.0173123	0.305424
MCSF	Hypertension, essential	rs62294910	G	A	-0.3431	0.0691	6.82e-07	-0.0261091	0.0126361	0.0388061
MCSF	Hypertension, essential	rs78296352	G	T	-0.527	0.1112	1.047e-06	0.00573656	0.0266132	0.829336
MCSF	Hypertension, essential	rs9387100	C	T	0.1352	0.0292	4.073e-06	0.00289444	0.0062067	0.640972
MIF	Hypertension, essential	rs113218956	G	A	0.8948	0.1879	2.262e-06	-0.0609207	0.047795	0.202442
MIF	Hypertension, essential	rs11551183	G	C	-0.3715	0.0797	2.529e-06	0.00990314	0.0209701	0.636747
MIF	Hypertension, essential	rs118055855	C	T	-0.6907	0.15	4.126e-06	-0.0223239	0.0347006	0.52001
MIF	Hypertension, essential	rs12594190	G	A	-0.1355	0.0267	3.702e-07	-0.00386733	0.00671479	0.564655
MIF	Hypertension, essential	rs13142904	C	T	0.223	0.0425	2.556e-07	-0.00637697	0.0108215	0.555669
MIF	Hypertension, essential	rs141009259	C	T	0.6178	0.1322	2.472e-06	0.0179963	0.0287751	0.5317
MIF	Hypertension, essential	rs2330634	G	C	-0.1556	0.0249	4.525e-10	0.00273213	0.00638551	0.66875
MIF	Hypertension, essential	rs78098071	C	T	0.4867	0.0918	1.779e-07	-0.0132138	0.0243335	0.587109
MIG	Hypertension, essential	rs111607343	G	A	0.521	0.1119	2.832e-06	-0.0306891	0.0262109	0.241658
MIG	Hypertension, essential	rs11177248	G	A	-0.3073	0.067	4.451e-06	-0.0281303	0.0156257	0.0718208
MIG	Hypertension, essential	rs112337562	G	T	0.37	0.0796	2.978e-06	-0.0198213	0.0197735	0.316143
MIG	Hypertension, essential	rs112861654	G	A	0.2765	0.0529	1.805e-07	0.016719	0.0129068	0.195194
MIG	Hypertension, essential	rs117831247	C	T	0.8334	0.1754	2.159e-06	0.0480669	0.0474632	0.311194
MIG	Hypertension, essential	rs139010077	C	T	-0.4322	0.095	3.545e-06	0.0713373	0.0244419	0.00351544
MIG	Hypertension, essential	rs1796086	C	T	0.2096	0.0403	2.229e-07	0.0279139	0.0109665	0.0109159
MIG	Hypertension, essential	rs41272086	G	A	0.2226	0.0415	7.426e-08	0.013857	0.0102438	0.176147
MIG	Hypertension, essential	rs55876513	G	T	-0.166	0.0255	8.231e-11	-0.00480376	0.00682246	0.481364
MIG	Hypertension, essential	rs5752128	C	T	0.1685	0.0369	4.343e-06	0.0131818	0.00949586	0.165087
MIG	Hypertension, essential	rs62562991	G	A	-0.6236	0.126	8.396e-07	-0.0320679	0.0260322	0.218003
MIG	Hypertension, essential	rs6679677	C	A	-0.162	0.0329	8.862e-07	-0.0370834	0.00866196	1.85909e-05
MIG	Hypertension, essential	rs75880256	G	C	0.2703	0.0586	3.891e-06	-0.0108476	0.0145634	0.45636
MIG	Hypertension, essential	rs77086208	C	T	-0.3226	0.0698	3.831e-06	0.0152345	0.0188648	0.419341
MIG	Hypertension, essential	rs816960	C	T	0.1224	0.0244	5.008e-07	-0.00276314	0.00638934	0.665406
MIG	Hypertension, essential	rs902851	T	A	-0.8205	0.1884	4.681e-06	-0.0010931	0.0417097	0.979092
MIP1a	Hypertension, essential	rs10835056	G	T	-0.1194	0.0254	2.604e-06	-0.00265159	0.00652418	0.68443
MIP1a	Hypertension, essential	rs12690897	G	A	-0.1248	0.0262	2.107e-06	0.00968034	0.00677379	0.152979
MIP1a	Hypertension, essential	rs184154340	G	A	-0.331	0.0693	1.864e-06	0.0191217	0.0159448	0.230435
MIP1a	Hypertension, essential	rs34771762	G	A	-0.249	0.0523	2.133e-06	-0.0144487	0.0118667	0.22338
MIP1a	Hypertension, essential	rs57786342	G	A	-0.1314	0.0285	4.055e-06	-0.0167656	0.00725348	0.0208109
MIP1a	Hypertension, essential	rs60198979	G	A	0.2146	0.0458	2.615e-06	-0.00272753	0.0116856	0.815444
MIP1a	Hypertension, essential	rs7232268	G	A	-0.2821	0.0599	2.553e-06	0.0197174	0.0158165	0.212531
MIP1b	Hypertension, essential	rs11130043	G	A	0.0731	0.0157	3.216e-06	-0.00576364	0.00620514	0.352967
MIP1b	Hypertension, essential	rs113010081	C	T	0.5954	0.0236	3.85e-140	0.0044514	0.00919524	0.628316
MIP1b	Hypertension, essential	rs113877493	C	T	0.6124	0.0218	1.62e-173	-0.0173124	0.00834997	0.0381399
MIP1b	Hypertension, essential	rs116237296	G	A	-0.5437	0.1115	7.232e-07	-0.0531522	0.0434909	0.221653
MIP1b	Hypertension, essential	rs117453826	G	A	0.5774	0.0593	5.065e-22	0.0257884	0.0205587	0.209705
MIP1b	Hypertension, essential	rs141102180	G	T	-0.3225	0.0393	1.079e-16	0.00906694	0.0158437	0.567137
MIP1b	Hypertension, essential	rs1437220	C	T	-0.1478	0.0315	3.534e-06	0.00465076	0.0114263	0.683992
MIP1b	Hypertension, essential	rs1564708	C	T	0.1744	0.0188	2.868e-20	-0.00362298	0.00692089	0.600637
MIP1b	Hypertension, essential	rs17138331	G	A	0.1391	0.0295	2.26e-06	0.0154329	0.0111518	0.166393
MIP1b	Hypertension, essential	rs2411161	C	T	-0.1714	0.0367	3.138e-06	0.0212188	0.0136654	0.120484
MIP1b	Hypertension, essential	rs281749	C	T	-0.0799	0.0171	3.174e-06	-0.000466566	0.00666694	0.944208
MIP1b	Hypertension, essential	rs3760440	G	A	-0.1236	0.0162	2.751e-14	0.00322904	0.00639835	0.613793
MIP1b	Hypertension, essential	rs4609608	G	C	0.0936	0.0202	3.618e-06	-0.0102335	0.00737948	0.165519
MIP1b	Hypertension, essential	rs72791296	C	T	-0.2369	0.0466	3.783e-07	-0.0300995	0.0165528	0.0690049
MIP1b	Hypertension, essential	rs72799710	C	T	0.1014	0.0218	3.205e-06	0.0129486	0.00854459	0.129668
MIP1b	Hypertension, essential	rs74810984	C	T	-0.2206	0.0474	1.959e-06	-0.00283336	0.0197963	0.886191
MIP1b	Hypertension, essential	rs76356863	T	A	0.3494	0.0667	1.672e-07	0.00216464	0.0276263	0.937546
MIP1b	Hypertension, essential	rs76582507	G	A	-0.3175	0.0677	3.26e-06	-0.00049542	0.0317353	0.987545
MIP1b	Hypertension, essential	rs76583883	G	T	0.2317	0.0511	4.99e-06	-0.0139071	0.0166935	0.404797
MIP1b	Hypertension, essential	rs76776296	G	A	-0.2997	0.0598	5.547e-07	-0.0233906	0.0216764	0.280551
MIP1b	Hypertension, essential	rs79068918	G	C	-0.2752	0.0271	3.202e-24	0.00832013	0.010568	0.431111
PDGFbb	Hypertension, essential	rs11247305	G	C	0.1692	0.0364	1.895e-06	-0.00833531	0.0125076	0.505141
PDGFbb	Hypertension, essential	rs116445074	G	T	-0.2931	0.0587	3.111e-07	-0.0030709	0.022583	0.891835
PDGFbb	Hypertension, essential	rs11766649	G	A	-0.0908	0.0196	3.531e-06	0.00841379	0.00760239	0.268411
PDGFbb	Hypertension, essential	rs11916118	G	A	-0.0889	0.0194	4.932e-06	0.0156722	0.00776316	0.0435081
PDGFbb	Hypertension, essential	rs12289510	G	A	0.078	0.0158	7.694e-07	-0.00656656	0.00616743	0.287005
PDGFbb	Hypertension, essential	rs13412535	G	A	-0.3352	0.0214	2.461e-55	-0.00702579	0.00767204	0.35979
PDGFbb	Hypertension, essential	rs2324229	C	T	-0.0894	0.0161	3.484e-08	-0.000341996	0.00637476	0.957215
PDGFbb	Hypertension, essential	rs35859699	G	A	0.3952	0.0842	2.066e-06	-0.0155313	0.0286084	0.587205
PDGFbb	Hypertension, essential	rs4965869	C	T	-0.184	0.0181	5.663e-24	0.00627627	0.00712894	0.378647
PDGFbb	Hypertension, essential	rs55680718	C	T	0.1383	0.0246	1.858e-08	-0.0150999	0.00940619	0.108426
PDGFbb	Hypertension, essential	rs72777070	G	T	0.1069	0.02	8.984e-08	-0.00356522	0.00758162	0.63818
PDGFbb	Hypertension, essential	rs73162807	C	A	0.2391	0.0499	1.735e-06	-0.0411538	0.0200258	0.0398759
PDGFbb	Hypertension, essential	rs9936075	G	A	0.0782	0.0164	1.762e-06	0.00319017	0.00641546	0.619005
PDGFbb	Hypertension, essential	rs9941733	G	A	-0.1161	0.0228	3.306e-07	0.0197827	0.00809819	0.0145717
RANTES	Hypertension, essential	rs112072646	G	A	-0.4286	0.0862	6.484e-07	-0.0164409	0.0238099	0.489877
RANTES	Hypertension, essential	rs147509526	C	T	0.358	0.0717	6.929e-07	0.0139732	0.0176532	0.42863
RANTES	Hypertension, essential	rs2251660	C	A	-0.1829	0.0359	3.826e-07	-0.0184895	0.00876635	0.0349325
RANTES	Hypertension, essential	rs4940620	G	A	0.2494	0.054	3.537e-06	-0.00278184	0.0137665	0.83986
RANTES	Hypertension, essential	rs62438851	G	A	0.1957	0.0414	2.328e-06	0.00372274	0.0100868	0.712075
RANTES	Hypertension, essential	rs7000423	C	T	0.1318	0.0253	1.823e-07	-0.0168741	0.00638533	0.0082264
RANTES	Hypertension, essential	rs7170339	G	C	0.4203	0.0912	4.413e-06	0.0112302	0.0220605	0.610709
RANTES	Hypertension, essential	rs72793342	G	A	0.1487	0.0308	1.482e-06	-0.00274801	0.00757011	0.716599
RANTES	Hypertension, essential	rs74472919	C	T	-0.3313	0.0605	3.969e-08	0.0126175	0.0160255	0.431085
RANTES	Hypertension, essential	rs75613039	C	T	-0.37	0.081	4.81e-06	-0.00887032	0.0189063	0.638947
RANTES	Hypertension, essential	rs818452	C	T	-0.2381	0.0505	2.362e-06	-0.017975	0.012752	0.158663
SCF	Hypertension, essential	rs113127926	C	A	-0.1982	0.042	2.27e-06	-0.00259155	0.0157763	0.869519
SCF	Hypertension, essential	rs13412535	G	A	0.1067	0.0213	6.039e-07	-0.00702579	0.00767204	0.35979
SCF	Hypertension, essential	rs1557570	G	T	-0.1186	0.017	2.739e-12	-0.0149422	0.00663283	0.0242739
SCF	Hypertension, essential	rs1568119	C	T	0.5906	0.1129	1.24e-07	0.0722949	0.0415097	0.0815718
SCF	Hypertension, essential	rs1942355	C	T	0.0716	0.0157	4.696e-06	0.00322906	0.00614384	0.599182
SCF	Hypertension, essential	rs4841899	C	T	0.1004	0.0178	1.778e-08	0.00204036	0.00700292	0.770777
SCF	Hypertension, essential	rs635634	C	T	0.1032	0.0191	6.743e-08	-0.014597	0.00763645	0.0559423
SCF	Hypertension, essential	rs7039247	G	C	-0.0806	0.0168	1.595e-06	0.00231848	0.00646842	0.720021
SCF	Hypertension, essential	rs72678285	T	A	-0.1092	0.0232	2.252e-06	0.000296091	0.00836287	0.971756
SCF	Hypertension, essential	rs78666213	G	T	0.2744	0.0576	2.593e-06	-0.0130878	0.0210605	0.534311
SCF	Hypertension, essential	rs80271436	G	A	0.237	0.0485	9.953e-07	0.0262018	0.018811	0.16365
SCGFb	Hypertension, essential	rs112346514	C	T	0.3314	0.0711	2.373e-06	0.00385606	0.0160615	0.810267
SCGFb	Hypertension, essential	rs116924815	C	T	-0.6079	0.0738	1.744e-16	0.0298232	0.0189347	0.115244
SCGFb	Hypertension, essential	rs117716477	C	A	-0.8384	0.0841	1.342e-23	0.0655325	0.0245517	0.00760396
SCGFb	Hypertension, essential	rs12480722	C	T	-0.1624	0.0355	4.722e-06	0.0108256	0.00918891	0.23875
SCGFb	Hypertension, essential	rs13287050	T	A	0.1242	0.0264	2.202e-06	-0.00168427	0.00684354	0.805597
SCGFb	Hypertension, essential	rs139413256	G	A	0.5377	0.1084	7.043e-07	-0.0312062	0.0242565	0.198266
SCGFb	Hypertension, essential	rs143829871	C	T	0.1902	0.04	1.897e-06	-0.00987346	0.0106333	0.353126
SCGFb	Hypertension, essential	rs151194174	G	A	-0.4635	0.0942	1.129e-06	0.0118605	0.0161551	0.462851
SCGFb	Hypertension, essential	rs17876031	G	A	0.1514	0.0255	2.25e-09	0.00450096	0.00657216	0.493437
SCGFb	Hypertension, essential	rs264162	G	A	-0.1097	0.0234	2.685e-06	-0.00461569	0.00613596	0.451909
SCGFb	Hypertension, essential	rs34911860	G	A	0.3675	0.0789	3.237e-06	0.0193028	0.023775	0.416851
SCGFb	Hypertension, essential	rs4656185	G	A	-0.205	0.0256	1.16e-15	-0.0151436	0.0066558	0.0228907
SCGFb	Hypertension, essential	rs4737732	G	A	0.1147	0.0252	4.676e-06	0.00757561	0.00678064	0.263892
SCGFb	Hypertension, essential	rs7762066	C	T	-0.1389	0.0299	3.495e-06	-0.00556831	0.00724451	0.442116
SCGFb	Hypertension, essential	rs78217154	C	T	-0.3997	0.0864	3.773e-06	0.0348779	0.0218613	0.11062
SDF1a	Hypertension, essential	rs10013755	T	A	-0.5302	0.1	1.504e-07	0.0931284	0.0362408	0.0101784
SDF1a	Hypertension, essential	rs10474392	G	A	-0.0962	0.0178	1.238e-06	-0.00888778	0.00703942	0.206743
SDF1a	Hypertension, essential	rs12407262	G	A	-0.1179	0.0266	3.988e-06	0.00112402	0.00998882	0.910405
SDF1a	Hypertension, essential	rs139840550	G	A	-0.1834	0.0549	3.788e-06	0.0304253	0.0217342	0.161548
SDF1a	Hypertension, essential	rs149893336	G	A	0.5034	0.1081	4.524e-06	-0.0149635	0.0298456	0.616115
SDF1a	Hypertension, essential	rs4581824	G	T	0.0701	0.0173	3.05e-06	0.00217695	0.00646451	0.736302
SDF1a	Hypertension, essential	rs482700	G	A	0.0893	0.0203	1.569e-06	-0.00106624	0.00773492	0.890361
SDF1a	Hypertension, essential	rs67689854	C	A	0.0681	0.0195	3.072e-06	0.00605203	0.00757952	0.424597
TNFa	Hypertension, essential	rs10834997	G	A	0.1247	0.0258	1.329e-06	-0.00855868	0.00665971	0.198743
TNFa	Hypertension, essential	rs115669577	G	A	-0.9889	0.1995	8.284e-07	-0.080252	0.0476783	0.0923358
TNFa	Hypertension, essential	rs79105320	G	A	-0.5605	0.1179	3.592e-06	0.00942343	0.0292581	0.747393
TNFa	Hypertension, essential	rs8121916	C	A	-0.1306	0.0278	2.723e-06	-0.010259	0.00706733	0.146612
TNFb	Hypertension, essential	rs10925040	C	T	-0.1755	0.0373	2.666e-06	-0.00433593	0.00641549	0.499134
TNFb	Hypertension, essential	rs75240021	G	C	-0.3705	0.0772	1.611e-06	0.00909437	0.0118518	0.442878
TNFb	Hypertension, essential	rs753274	C	T	0.1736	0.0371	2.773e-06	-0.0111753	0.00628977	0.0756101
TNFb	Hypertension, essential	rs7629875	G	A	-0.3766	0.0774	1.373e-06	-0.0081348	0.0129329	0.52935
TNFb	Hypertension, essential	rs78296352	G	T	-1.2215	0.1366	4.758e-21	0.00573656	0.0266132	0.829336
TRAIL	Hypertension, essential	rs10075741	G	C	-0.0881	0.0189	3.335e-06	0.0155026	0.00746282	0.0377729
TRAIL	Hypertension, essential	rs11618126	G	A	-0.8908	0.1914	1.46e-06	0.140811	0.0695741	0.0429794
TRAIL	Hypertension, essential	rs11657269	G	A	-0.1188	0.026	4.781e-06	0.00275636	0.0100596	0.784083
TRAIL	Hypertension, essential	rs11699445	G	T	-0.0746	0.0161	3.268e-06	0.00718285	0.00629333	0.253727
TRAIL	Hypertension, essential	rs13185784	G	A	-0.0846	0.0183	3.898e-06	-0.00485821	0.00698317	0.486616
TRAIL	Hypertension, essential	rs138987090	G	A	0.7497	0.0752	4.502e-23	0.0264567	0.0262982	0.314403
TRAIL	Hypertension, essential	rs146783010	G	A	0.6016	0.135	4.832e-06	-0.0336148	0.0447794	0.452848
TRAIL	Hypertension, essential	rs193112415	C	T	1.0421	0.0623	2.146e-62	0.0153314	0.0223932	0.493568
TRAIL	Hypertension, essential	rs28431810	G	C	0.1195	0.0253	2.521e-06	0.0120645	0.0104606	0.248776
TRAIL	Hypertension, essential	rs57396456	C	T	0.5626	0.0518	1.252e-27	-0.0346992	0.0207605	0.0946411
TRAIL	Hypertension, essential	rs62093514	C	T	-1.0618	0.0552	6.859e-82	-0.0216974	0.0210875	0.303514
TRAIL	Hypertension, essential	rs73039026	C	A	0.2999	0.0635	2.024e-06	0.0145054	0.0218348	0.506482
TRAIL	Hypertension, essential	rs747324	C	T	0.0855	0.0178	1.607e-06	-0.000890166	0.00683897	0.896439
TRAIL	Hypertension, essential	rs74778900	C	T	-0.5906	0.0532	2.586e-28	-0.0266696	0.0267103	0.318049
TRAIL	Hypertension, essential	rs75928541	G	A	-0.275	0.0593	4.24e-06	-0.000226552	0.0206061	0.991228
TRAIL	Hypertension, essential	rs79287178	G	A	0.4317	0.0421	9.117e-25	0.0186788	0.015521	0.2288
VEGF	Hypertension, essential	rs10153304	G	A	-0.1547	0.0325	1.943e-06	0.0327619	0.0111617	0.00333319
VEGF	Hypertension, essential	rs10761731	T	A	0.1187	0.0174	1.006e-11	-0.0307208	0.00631239	1.13451e-06
VEGF	Hypertension, essential	rs10934631	C	T	0.1151	0.0245	2.469e-06	0.00295566	0.00868425	0.733594
VEGF	Hypertension, essential	rs10967186	C	T	-0.0898	0.017	1.232e-07	-0.00108419	0.00620472	0.861287
VEGF	Hypertension, essential	rs13209117	G	A	-0.1302	0.0201	5.282e-11	-0.00594503	0.0070756	0.400787
VEGF	Hypertension, essential	rs143479231	G	A	0.2598	0.0491	1.895e-07	0.00576845	0.0154393	0.708686
VEGF	Hypertension, essential	rs4082730	G	A	-0.2522	0.0534	2.638e-06	0.0307777	0.0191624	0.10824
VEGF	Hypertension, essential	rs6921438	G	A	0.49	0.0175	2.09e-171	-0.00144559	0.00615467	0.814304
VEGF	Hypertension, essential	rs7030781	T	A	-0.1368	0.0173	2.565e-15	0.00178702	0.00627254	0.775724
VEGF	Hypertension, essential	rs73418461	G	A	0.2492	0.0521	1.675e-06	0.0188717	0.0184597	0.30663
VEGF	Hypertension, essential	rs8045833	G	A	-0.108	0.0211	2.828e-07	-0.00608829	0.00745948	0.414396
VEGF	Hypertension, essential	rs9472183	G	A	0.1282	0.017	5.186e-14	0.00267417	0.00614861	0.663618
bNGF	Secondary hypertension	rs28637706	G	T	0.1589	0.0263	1.423e-09	-0.00518357	0.0307146	0.865981
bNGF	Secondary hypertension	rs67476890	C	T	-0.1769	0.0379	3.127e-06	-0.0449907	0.0457465	0.325371
bNGF	Secondary hypertension	rs71641308	C	T	-0.2043	0.0432	2.301e-06	0.0205898	0.0489891	0.674272
bNGF	Secondary hypertension	rs72780728	G	A	-0.1883	0.0403	2.993e-06	-0.0160764	0.0495054	0.745377
bNGF	Secondary hypertension	rs73472576	C	T	0.1181	0.0252	2.689e-06	0.00829154	0.0287783	0.773257
bNGF	Secondary hypertension	rs7970581	G	T	-0.138	0.0282	9.271e-07	0.0110424	0.0322097	0.731727
bNGF	Secondary hypertension	rs9436119	G	A	0.1121	0.0246	3.906e-06	0.0149467	0.028882	0.6048
CTACK	Secondary hypertension	rs113436108	G	C	0.5249	0.1119	3.424e-06	-0.0880956	0.133706	0.509974
CTACK	Secondary hypertension	rs115348265	T	A	-0.3199	0.0675	2.144e-06	-0.000635723	0.0779817	0.993496
CTACK	Secondary hypertension	rs116303454	G	A	-0.383	0.0816	3.272e-06	0.079482	0.0876024	0.364245
CTACK	Secondary hypertension	rs135564	G	A	0.1893	0.0268	2.432e-12	0.0116217	0.032391	0.719751
CTACK	Secondary hypertension	rs2070074	G	A	-0.4467	0.0374	1.785e-32	0.0218647	0.0450511	0.627443
CTACK	Secondary hypertension	rs2731674	G	T	0.1333	0.0267	5.635e-07	0.0136636	0.0323954	0.673189
CTACK	Secondary hypertension	rs3766110	C	A	0.1287	0.0278	3.855e-06	0.0258439	0.0330784	0.434631
CTACK	Secondary hypertension	rs55764737	C	T	-0.5313	0.0972	4.618e-08	0.0860386	0.116857	0.461566
CTACK	Secondary hypertension	rs57338032	G	A	-0.1583	0.0317	6.228e-07	0.0150888	0.038055	0.691737
CTACK	Secondary hypertension	rs7333764	C	T	-0.2773	0.0593	2.854e-06	0.037889	0.07399	0.608593
CTACK	Secondary hypertension	rs76395525	G	A	-0.5277	0.1083	9.549e-07	0.0265939	0.141736	0.851167
Eotaxin	Secondary hypertension	rs11087905	C	A	-0.0941	0.0189	5.477e-07	0.0222056	0.0301893	0.462006
Eotaxin	Secondary hypertension	rs112347425	C	T	-0.158	0.0277	8.647e-09	0.0300004	0.0503905	0.551603
Eotaxin	Secondary hypertension	rs12075	G	A	-0.1671	0.0156	1.332e-26	0.0127899	0.0285394	0.654047
Eotaxin	Secondary hypertension	rs1476670	C	A	0.1007	0.0217	3.514e-06	0.00472909	0.0387329	0.902824
Eotaxin	Secondary hypertension	rs187131	G	C	-0.1291	0.0254	3.573e-07	0.0076169	0.0446353	0.864501
Eotaxin	Secondary hypertension	rs2024050	G	A	-0.1728	0.0303	1.104e-08	0.0295026	0.0553034	0.59371
Eotaxin	Secondary hypertension	rs2210755	C	T	0.1104	0.0242	4.854e-06	0.0110788	0.0406203	0.785053
Eotaxin	Secondary hypertension	rs2211994	C	T	-0.0885	0.0177	6.079e-07	-0.0237645	0.0318075	0.454983
Eotaxin	Secondary hypertension	rs2228467	C	T	0.4163	0.0292	2.271e-46	0.0414361	0.0534641	0.438324
Eotaxin	Secondary hypertension	rs2419841	C	T	0.1277	0.0279	4.978e-06	0.120463	0.0523265	0.021327
Eotaxin	Secondary hypertension	rs5746492	G	A	-0.0954	0.0207	3.959e-06	0.00362642	0.0382494	0.924466
Eotaxin	Secondary hypertension	rs5754733	C	A	0.1042	0.0214	1.063e-06	0.0249437	0.0376701	0.507868
Eotaxin	Secondary hypertension	rs59808887	C	T	0.1673	0.0358	2.911e-06	-0.0535344	0.0579709	0.355763
Eotaxin	Secondary hypertension	rs75426604	C	A	0.1366	0.0291	2.528e-06	0.0571695	0.0488807	0.242173
Eotaxin	Secondary hypertension	rs79722574	C	T	0.1113	0.0228	1.061e-06	-0.00717779	0.0408466	0.86051
Eotaxin	Secondary hypertension	rs9317045	C	A	-0.1182	0.0237	5.822e-07	0.0159466	0.0400905	0.690804
FGFBasic	Secondary hypertension	rs116920326	G	C	0.2435	0.0534	4.953e-06	0.0752504	0.100342	0.453294
FGFBasic	Secondary hypertension	rs13412535	G	A	0.1112	0.0225	7.345e-07	0.00718349	0.0356056	0.840111
FGFBasic	Secondary hypertension	rs145577605	G	A	-0.2081	0.0428	9.639e-07	0.0705472	0.0788371	0.370869
FGFBasic	Secondary hypertension	rs16873997	G	C	0.4922	0.1048	2.993e-06	0.0652283	0.167411	0.696811
FGFBasic	Secondary hypertension	rs61990749	G	C	-0.1116	0.0229	1.244e-06	-0.00250048	0.0399935	0.950147
FGFBasic	Secondary hypertension	rs747334	G	A	-0.0751	0.0164	4.528e-06	0.0072661	0.0284608	0.79849
FGFBasic	Secondary hypertension	rs75168112	C	T	0.1001	0.0214	2.999e-06	-0.0511294	0.0360149	0.155703
FGFBasic	Secondary hypertension	rs9907295	C	T	0.1319	0.0269	7.948e-07	0.0698317	0.046255	0.131117
GCSF	Secondary hypertension	rs115256310	G	A	0.6821	0.136	6.726e-07	0.102783	0.161357	0.52413
GCSF	Secondary hypertension	rs11903143	G	A	-0.087	0.0176	6.352e-07	-0.034126	0.0314235	0.277478
GCSF	Secondary hypertension	rs139692213	T	A	0.6028	0.1336	4.796e-06	-0.154205	0.155783	0.322237
GCSF	Secondary hypertension	rs145756094	G	C	0.7408	0.1479	5.526e-07	0.324544	0.225054	0.149283
GCSF	Secondary hypertension	rs147128865	C	T	-0.27	0.0587	4.923e-06	-0.111835	0.0969813	0.248842
GCSF	Secondary hypertension	rs1817411	C	T	-0.089	0.0191	3.099e-06	-0.0171719	0.0347515	0.621212
GCSF	Secondary hypertension	rs2324653	G	C	0.0808	0.0161	5.033e-07	0.033241	0.0287202	0.247105
GCSF	Secondary hypertension	rs2671444	G	A	0.0784	0.0166	2.484e-06	0.00968875	0.0297258	0.744471
GCSF	Secondary hypertension	rs74148555	C	T	0.3715	0.0755	1.551e-06	0.0420968	0.0990652	0.67088
GCSF	Secondary hypertension	rs77318030	C	T	0.2045	0.0428	2.211e-06	-0.133371	0.0712237	0.0611294
GROa	Secondary hypertension	rs1113500	G	T	-0.1174	0.0244	1.571e-06	0.0252294	0.0289546	0.383568
GROa	Secondary hypertension	rs12075	G	A	-0.3751	0.0237	1.244e-55	0.0127899	0.0285394	0.654047
GROa	Secondary hypertension	rs140734053	G	A	-0.7257	0.1561	3.578e-06	0.200601	0.155199	0.196169
GROa	Secondary hypertension	rs185768063	G	A	-0.3998	0.076	1.456e-07	0.0412107	0.0878125	0.638853
GROa	Secondary hypertension	rs188345231	C	T	-0.623	0.1323	4.342e-06	-0.238312	0.164295	0.146915
GROa	Secondary hypertension	rs2422841	G	A	0.1657	0.0361	4.656e-06	0.017503	0.0410178	0.669585
GROa	Secondary hypertension	rs508977	G	T	0.3802	0.028	7.558e-42	0.068243	0.0334209	0.0411585
GROa	Secondary hypertension	rs62024303	G	A	0.3053	0.0666	4.408e-06	-0.000147171	0.0702557	0.998329
GROa	Secondary hypertension	rs78653452	G	T	0.7362	0.1558	1.208e-06	-0.0212185	0.137014	0.876928
HGF	Secondary hypertension	rs11060254	G	A	0.08	0.0167	1.584e-06	0.0506089	0.0305891	0.0980302
HGF	Secondary hypertension	rs150322232	G	A	-0.2104	0.0463	4.89e-06	-0.0146519	0.0748792	0.844865
HGF	Secondary hypertension	rs1698249	C	A	0.1698	0.0372	4.088e-06	0.0102799	0.0683924	0.880522
HGF	Secondary hypertension	rs2003620	C	T	-0.2279	0.0489	2.831e-06	-0.00306644	0.0848258	0.971163
HGF	Secondary hypertension	rs3748034	G	T	-0.1495	0.0234	1.81e-10	0.0934483	0.0434718	0.0315842
HGF	Secondary hypertension	rs5745687	C	T	0.3072	0.0406	2.751e-14	-0.0209246	0.0705005	0.76662
HGF	Secondary hypertension	rs6077285	G	C	0.1393	0.0274	3.195e-07	-0.04629	0.0444109	0.297267
HGF	Secondary hypertension	rs62481625	C	T	-0.1091	0.0225	1.18e-06	0.0865352	0.0394925	0.0284387
IFNg	Secondary hypertension	rs10487554	G	A	0.0895	0.0183	1.087e-06	0.00931002	0.0315217	0.767724
IFNg	Secondary hypertension	rs10761731	T	A	0.0826	0.0167	8.089e-07	-0.029289	0.0292188	0.316151
IFNg	Secondary hypertension	rs113600793	C	A	-0.1829	0.0373	8.95e-07	-0.0188332	0.0597756	0.752712
IFNg	Secondary hypertension	rs115729819	G	A	-0.2484	0.0515	1.382e-06	0.0394759	0.0889075	0.657034
IFNg	Secondary hypertension	rs11843756	G	T	-0.184	0.0393	3.089e-06	0.0502767	0.0706799	0.47688
IFNg	Secondary hypertension	rs12420286	C	T	-0.2376	0.0501	2.083e-06	-0.0440445	0.0865687	0.610905
IFNg	Secondary hypertension	rs1867282	C	T	-0.0774	0.0166	3.152e-06	-0.0563696	0.0289597	0.0515965
IFNg	Secondary hypertension	rs2073438	G	A	-0.0898	0.0188	1.676e-06	-0.00102713	0.0325467	0.974824
IFNg	Secondary hypertension	rs2188420	G	C	-0.0987	0.0202	1.03e-06	0.000467327	0.0357479	0.98957
IFNg	Secondary hypertension	rs74148555	C	T	0.3732	0.0774	2.635e-06	0.0420968	0.0990652	0.67088
IFNg	Secondary hypertension	rs78296352	G	T	-0.343	0.0652	1.383e-07	0.234564	0.123608	0.0577431
IL10	Secondary hypertension	rs10457128	G	A	0.0865	0.0172	5.237e-07	-0.0104336	0.0296526	0.724942
IL10	Secondary hypertension	rs10493718	C	A	0.11	0.0222	7.16e-07	-0.00115335	0.0388413	0.976311
IL10	Secondary hypertension	rs11206302	C	T	0.1189	0.0251	2.202e-06	0.00874584	0.0437087	0.841407
IL10	Secondary hypertension	rs2086656	C	T	0.0789	0.0171	3.783e-06	0.00140825	0.0300241	0.96259
IL10	Secondary hypertension	rs2375980	G	C	-0.0824	0.0165	7.067e-07	-0.0149678	0.0289156	0.604711
IL10	Secondary hypertension	rs282258	C	T	-0.0992	0.0162	1.001e-09	-0.0170182	0.0287391	0.553741
IL10	Secondary hypertension	rs3025021	C	T	-0.0947	0.0195	1.462e-06	-0.00812971	0.0299881	0.786316
IL10	Secondary hypertension	rs41282660	G	A	0.1194	0.0255	3.723e-06	-0.0672656	0.0420298	0.109503
IL10	Secondary hypertension	rs4349809	G	T	-0.2853	0.0165	5.771e-67	0.0275573	0.0285062	0.333688
IL10	Secondary hypertension	rs465757	G	A	-0.084	0.0174	1.173e-06	-0.0695828	0.0299094	0.0199945
IL10	Secondary hypertension	rs7088799	G	T	0.0852	0.0167	3.226e-07	-0.0293425	0.029221	0.315303
IL12p70	Secondary hypertension	rs10761731	T	A	0.1001	0.0162	6.228e-10	-0.029289	0.0292188	0.316151
IL12p70	Secondary hypertension	rs13209117	G	A	-0.1002	0.0186	5.567e-08	-0.00636503	0.0327904	0.846088
IL12p70	Secondary hypertension	rs17229494	G	A	0.1172	0.0257	4.931e-06	-0.0130184	0.0458662	0.776537
IL12p70	Secondary hypertension	rs200751	G	C	0.0986	0.0214	3.98e-06	0.027511	0.0393477	0.484442
IL12p70	Secondary hypertension	rs2375980	G	C	-0.0937	0.0159	4.552e-09	-0.0149678	0.0289156	0.604711
IL12p70	Secondary hypertension	rs282258	C	T	-0.073	0.0156	3.209e-06	-0.0170182	0.0287391	0.553741
IL12p70	Secondary hypertension	rs41282644	G	A	-0.1473	0.0304	1.045e-06	-0.0378429	0.0530149	0.475342
IL12p70	Secondary hypertension	rs4349809	G	T	-0.3777	0.0159	2.56e-124	0.0275573	0.0285062	0.333688
IL12p70	Secondary hypertension	rs6993770	T	A	-0.0918	0.0189	1.118e-06	0.0348691	0.0342238	0.308271
IL12p70	Secondary hypertension	rs71361173	G	T	-0.111	0.0239	3.06e-06	-0.0387394	0.0427876	0.36526
IL12p70	Secondary hypertension	rs72831623	G	A	-0.1913	0.037	2.416e-07	-0.004732	0.0559581	0.932609
IL12p70	Secondary hypertension	rs782107	G	A	-0.075	0.0156	1.602e-06	-0.0284907	0.0285204	0.317815
IL12p70	Secondary hypertension	rs79121401	C	T	-0.5548	0.1206	4.242e-06	0.498529	0.200438	0.0128754
IL12p70	Secondary hypertension	rs9472183	G	A	0.1019	0.0157	8.611e-11	0.0132884	0.0284562	0.640516
IL13	Secondary hypertension	rs117795020	G	A	0.3522	0.0716	9.862e-07	0.127489	0.083903	0.128643
IL13	Secondary hypertension	rs12623722	G	A	0.1185	0.0258	4.192e-06	-0.0154899	0.0308919	0.616073
IL13	Secondary hypertension	rs139083458	C	T	-0.9902	0.2107	2.81e-06	0.159474	0.226072	0.480553
IL13	Secondary hypertension	rs142167313	C	T	0.313	0.0617	3.98e-07	0.0368462	0.0719789	0.608719
IL13	Secondary hypertension	rs27949	C	T	0.1168	0.0252	3.428e-06	0.00211729	0.0306033	0.944842
IL13	Secondary hypertension	rs6799107	C	T	0.1459	0.0301	1.245e-06	-0.0362885	0.0363826	0.318564
IL13	Secondary hypertension	rs7073807	C	T	-0.1682	0.0356	2.374e-06	0.0846395	0.0421111	0.0444406
IL13	Secondary hypertension	rs75383097	G	C	0.536	0.1165	4.285e-06	0.0872294	0.113569	0.442444
IL13	Secondary hypertension	rs75995699	G	A	-0.3319	0.0698	2.642e-06	-0.0504955	0.0792525	0.524029
IL13	Secondary hypertension	rs76339001	T	A	0.4313	0.0886	1.152e-06	-0.135034	0.0856901	0.115063
IL13	Secondary hypertension	rs9472168	G	A	-0.4244	0.0248	1.081e-65	0.0265728	0.028632	0.353365
IL16	Secondary hypertension	rs115981497	T	A	0.8306	0.1681	3.59e-06	0.202513	0.189904	0.286244
IL16	Secondary hypertension	rs117217798	C	T	0.2036	0.0444	4.153e-06	0.10694	0.051078	0.0362903
IL16	Secondary hypertension	rs117916513	G	A	0.502	0.0986	3.785e-07	-0.00864959	0.110714	0.937728
IL16	Secondary hypertension	rs1255143	C	T	-0.1306	0.0242	7.096e-08	-0.0106436	0.0286744	0.710497
IL16	Secondary hypertension	rs12765671	G	A	0.6023	0.1318	4.838e-06	0.145536	0.156281	0.351726
IL16	Secondary hypertension	rs144691581	G	A	-0.4882	0.0967	4.2e-07	0.147014	0.0981663	0.134236
IL16	Secondary hypertension	rs1801020	G	A	-0.1733	0.0272	4.53e-10	0.0156881	0.0323533	0.627746
IL16	Secondary hypertension	rs4253283	C	T	-0.146	0.0262	1.746e-08	0.0305012	0.0309561	0.324474
IL16	Secondary hypertension	rs4513633	C	A	0.2239	0.0453	7.442e-07	0.0987468	0.0540525	0.0677189
IL16	Secondary hypertension	rs4778636	G	A	0.7272	0.0633	1.108e-30	-0.135883	0.0684221	0.0470392
IL16	Secondary hypertension	rs9706053	C	T	-0.4582	0.0932	7.012e-07	-0.0999625	0.111771	0.371133
IL17	Secondary hypertension	rs11640734	G	C	0.1187	0.0241	5.35e-07	-0.000201304	0.0426671	0.996236
IL17	Secondary hypertension	rs117029961	G	A	-0.4585	0.1015	4.936e-06	0.308494	0.162824	0.0581393
IL17	Secondary hypertension	rs117556572	C	T	0.5102	0.1099	3.28e-06	-0.064805	0.0923094	0.482653
IL17	Secondary hypertension	rs148562661	G	C	-0.2128	0.0435	1.003e-06	0.0437086	0.0712548	0.539604
IL17	Secondary hypertension	rs1530455	C	T	-0.108	0.0173	4.874e-10	0.0139788	0.0298347	0.639398
IL17	Secondary hypertension	rs17106604	C	T	-0.1129	0.0225	6.374e-07	-0.00487624	0.0402331	0.903533
IL17	Secondary hypertension	rs17282552	C	T	0.2001	0.0405	8.213e-07	0.0894813	0.0662634	0.176891
IL17	Secondary hypertension	rs184080173	C	T	-0.2384	0.0471	4.194e-07	-0.113819	0.0820178	0.165217
IL17	Secondary hypertension	rs187475560	C	T	0.2434	0.052	3.287e-06	0.128143	0.0868692	0.140178
IL17	Secondary hypertension	rs62191444	G	T	0.1136	0.0247	4.215e-06	0.0233689	0.0396238	0.555346
IL17	Secondary hypertension	rs78296352	G	T	-0.3027	0.0646	4.266e-06	0.234564	0.123608	0.0577431
IL17	Secondary hypertension	rs78612928	C	T	-0.1037	0.0222	2.619e-06	-0.0127326	0.0386264	0.741676
IL18	Secondary hypertension	rs10414578	C	T	0.1771	0.035	4.159e-07	-0.0664696	0.0414089	0.108449
IL18	Secondary hypertension	rs115267715	C	T	-0.4508	0.08	1.723e-08	0.0795918	0.108685	0.463978
IL18	Secondary hypertension	rs116383510	C	A	0.5426	0.1056	2.995e-07	0.250752	0.119103	0.0352622
IL18	Secondary hypertension	rs117266781	C	T	-0.6841	0.1468	3.15e-06	0.108147	0.164937	0.512027
IL18	Secondary hypertension	rs143370787	G	C	0.3116	0.066	2.354e-06	0.0857225	0.0719288	0.233352
IL18	Secondary hypertension	rs144841621	C	T	-0.518	0.1141	3.811e-06	0.32252	0.148521	0.0298903
IL18	Secondary hypertension	rs1656939	T	A	-0.1132	0.0236	1.564e-06	-0.0132229	0.0285669	0.643455
IL18	Secondary hypertension	rs17229943	C	A	0.312	0.0463	1.617e-11	0.0208959	0.0476108	0.660742
IL18	Secondary hypertension	rs1852105	C	T	-0.3036	0.0661	4.32e-06	0.13014	0.0769282	0.0907027
IL18	Secondary hypertension	rs1979967	C	T	-0.1402	0.0286	9.453e-07	-0.00272177	0.034681	0.937446
IL18	Secondary hypertension	rs2729385	G	A	-0.1231	0.0262	3.785e-06	0.0186556	0.0314061	0.552503
IL18	Secondary hypertension	rs385076	C	T	0.2432	0.0248	1.659e-22	-0.0213363	0.0297657	0.473492
IL18	Secondary hypertension	rs4414903	G	C	0.1161	0.025	3.307e-06	0.0563611	0.0288891	0.0510634
IL18	Secondary hypertension	rs4482818	G	A	-0.1286	0.0244	1.453e-07	0.0120081	0.0289969	0.678789
IL18	Secondary hypertension	rs658805	G	A	-0.1226	0.0244	4.942e-07	0.0585902	0.029859	0.0497359
IL18	Secondary hypertension	rs71478720	C	T	0.2669	0.0276	3.708e-22	0.000296129	0.0331273	0.992868
IL18	Secondary hypertension	rs78623212	C	T	-0.8705	0.1778	6.711e-07	-0.0194848	0.157297	0.901416
IL18	Secondary hypertension	rs78716465	G	A	-0.3265	0.0682	1.631e-06	0.153732	0.0757587	0.0424346
IL1b	Secondary hypertension	rs115242021	C	A	-0.2326	0.0414	5.07e-07	-0.000701145	0.056766	0.990145
IL1b	Secondary hypertension	rs143319329	C	T	-0.2801	0.0715	1.996e-06	-0.049694	0.166135	0.76485
IL1b	Secondary hypertension	rs61335305	C	A	-0.2966	0.0724	1.896e-06	0.0150273	0.106611	0.887906
IL1b	Secondary hypertension	rs62015704	G	A	-0.1082	0.0283	2.087e-06	-0.0219508	0.0430914	0.610471
IL1b	Secondary hypertension	rs9898641	C	T	0.2032	0.0454	3.592e-06	-0.0117261	0.0295382	0.69138
IL1ra	Secondary hypertension	rs1054402	C	T	-0.1311	0.027	1.132e-06	0.00277178	0.0329379	0.932936
IL1ra	Secondary hypertension	rs11627423	C	A	-0.1171	0.0247	2.115e-06	0.0438617	0.0294657	0.136602
IL1ra	Secondary hypertension	rs11869294	G	C	0.2274	0.0474	1.501e-06	-0.0447415	0.0524292	0.393454
IL1ra	Secondary hypertension	rs12121840	C	T	-0.2692	0.0571	2.434e-06	0.0165999	0.064794	0.7978
IL1ra	Secondary hypertension	rs2809154	C	T	0.1786	0.0388	3.74e-06	-0.013222	0.0467015	0.777088
IL1ra	Secondary hypertension	rs61335305	C	A	-0.4453	0.0908	1e-06	0.0150273	0.106611	0.887906
IL1ra	Secondary hypertension	rs9623661	C	T	0.1966	0.0426	3.86e-06	0.0323341	0.0502699	0.520087
IL2	Secondary hypertension	rs12051139	C	T	0.1131	0.0247	4.762e-06	0.0263564	0.0289005	0.361785
IL2	Secondary hypertension	rs13412535	G	A	-0.1764	0.0332	1.181e-07	0.00718349	0.0356056	0.840111
IL2	Secondary hypertension	rs170117	C	T	0.1617	0.0349	3.867e-06	0.0608612	0.0406326	0.134174
IL2	Secondary hypertension	rs2807544	G	A	-0.1175	0.0253	3.412e-06	-0.018437	0.0293625	0.530062
IL2	Secondary hypertension	rs4634519	G	A	0.1261	0.0269	2.769e-06	-0.0226324	0.0320454	0.480026
IL2	Secondary hypertension	rs56254584	G	C	-0.1303	0.0285	4.837e-06	-0.00853641	0.0303087	0.778212
IL2	Secondary hypertension	rs61335305	C	A	-0.4514	0.0918	7.319e-07	0.0150273	0.106611	0.887906
IL2	Secondary hypertension	rs62124990	G	T	0.6961	0.1495	3.219e-06	-0.118786	0.0997045	0.233506
IL2	Secondary hypertension	rs7615304	G	A	0.1172	0.0242	1.21e-06	-0.047238	0.0286074	0.098687
IL2	Secondary hypertension	rs7806875	T	A	-0.1192	0.0248	1.466e-06	-0.000389949	0.0289629	0.989258
IL2	Secondary hypertension	rs80336398	C	T	-0.4001	0.0858	2.817e-06	-0.16275	0.0874825	0.0628333
IL2ra	Secondary hypertension	rs11241559	G	T	0.1264	0.0266	2.002e-06	0.0542783	0.0327527	0.0974765
IL2ra	Secondary hypertension	rs117244812	G	A	0.7064	0.1488	2.102e-06	-0.14336	0.161674	0.375228
IL2ra	Secondary hypertension	rs12722497	C	A	-0.6279	0.0485	1.572e-38	0.0130891	0.0567428	0.817568
IL2ra	Secondary hypertension	rs185231391	C	T	-0.8503	0.1809	1.47e-06	-0.392139	0.17096	0.0218052
IL2ra	Secondary hypertension	rs4733117	C	A	-0.1369	0.0292	2.627e-06	0.054446	0.0353259	0.123257
IL2ra	Secondary hypertension	rs61705228	C	T	-0.3303	0.0716	3.988e-06	0.0432432	0.0765447	0.572115
IL2ra	Secondary hypertension	rs759244	T	A	0.1126	0.0239	2.429e-06	0.051436	0.0291642	0.0777875
IL2ra	Secondary hypertension	rs929551	G	C	-0.1686	0.0352	1.611e-06	0.0783453	0.0426537	0.066243
IL4	Secondary hypertension	rs10512267	C	T	0.0824	0.0161	2.937e-07	0.0330607	0.0288168	0.251269
IL4	Secondary hypertension	rs116705532	G	T	0.4678	0.0978	1.755e-06	-0.206487	0.175503	0.239377
IL4	Secondary hypertension	rs117146485	C	T	0.2924	0.0629	2.709e-06	0.125722	0.106087	0.235986
IL4	Secondary hypertension	rs13106889	T	A	0.1161	0.0225	2.272e-07	-0.0561055	0.0380991	0.140853
IL4	Secondary hypertension	rs17713451	G	A	-0.1274	0.0253	4.97e-07	0.0841781	0.0451311	0.0621556
IL4	Secondary hypertension	rs2849346	G	C	-0.077	0.0165	2.867e-06	0.00713941	0.0287133	0.803636
IL4	Secondary hypertension	rs4444693	T	A	-0.0881	0.0184	1.701e-06	-0.0144596	0.0331895	0.663077
IL4	Secondary hypertension	rs73023729	G	A	0.1796	0.0366	9.033e-07	0.0309423	0.0695396	0.656349
IL4	Secondary hypertension	rs7613691	G	A	-0.1775	0.0384	4.048e-06	0.0218779	0.0640509	0.732674
IL4	Secondary hypertension	rs9508291	C	T	0.1676	0.0359	3.032e-06	0.0876308	0.0660133	0.184353
IL4	Secondary hypertension	rs9941733	G	A	-0.114	0.0229	6.881e-07	0.00643376	0.0374767	0.863694
IL5	Secondary hypertension	rs11680908	G	A	-0.2634	0.0554	2.03e-06	0.0138605	0.0646198	0.830163
IL5	Secondary hypertension	rs6737109	C	T	-0.116	0.0247	2.399e-06	0.0135962	0.0284998	0.633315
IL5	Secondary hypertension	rs72831687	G	A	0.5239	0.1109	1.691e-06	-0.153489	0.113565	0.17652
IL5	Secondary hypertension	rs73040130	C	T	-0.2638	0.0529	6.004e-07	-0.00528133	0.0618334	0.931934
IL5	Secondary hypertension	rs7578892	G	C	0.1173	0.0249	2.437e-06	-0.0430184	0.0285337	0.131649
IL5	Secondary hypertension	rs7767396	G	A	-0.1515	0.0246	7.69e-10	0.0290862	0.0284505	0.306618
IL6	Secondary hypertension	rs10752777	T	A	-0.1098	0.0236	3.247e-06	-0.0154832	0.0414803	0.708949
IL6	Secondary hypertension	rs1333040	C	T	-0.0738	0.0158	3.168e-06	-0.0244661	0.0284902	0.390476
IL6	Secondary hypertension	rs13412535	G	A	0.1164	0.0215	7.343e-08	0.00718349	0.0356056	0.840111
IL6	Secondary hypertension	rs1884910	G	C	-0.079	0.0169	3.26e-06	0.072169	0.0289784	0.0127585
IL6	Secondary hypertension	rs72831623	G	A	-0.1973	0.0372	1.078e-07	-0.004732	0.0559581	0.932609
IL6	Secondary hypertension	rs73273528	C	T	-0.2672	0.0553	9.581e-07	-0.0775066	0.0934327	0.406796
IL6	Secondary hypertension	rs75101555	G	C	0.3667	0.0781	2.596e-06	0.00394982	0.136945	0.97699
IL6	Secondary hypertension	rs76856708	C	T	-0.3289	0.07	2.612e-06	0.0246499	0.122622	0.84068
IL7	Secondary hypertension	rs117509142	C	T	0.327	0.0688	1.991e-06	-0.0682373	0.081658	0.403353
IL7	Secondary hypertension	rs141425475	C	T	0.4781	0.1016	2.531e-06	-0.137101	0.103929	0.187107
IL7	Secondary hypertension	rs144701438	G	A	0.4819	0.0989	9.753e-07	-0.0672954	0.117701	0.567494
IL7	Secondary hypertension	rs17091524	C	T	-0.4924	0.1013	1.914e-06	0.0793577	0.112543	0.480726
IL7	Secondary hypertension	rs218247	G	C	0.1352	0.0286	2.308e-06	0.0250298	0.0339378	0.460807
IL7	Secondary hypertension	rs28793375	C	T	-0.1638	0.0361	4.464e-06	0.0392816	0.0417192	0.346412
IL7	Secondary hypertension	rs4320361	G	T	0.3245	0.0249	6.868e-39	-0.0299865	0.0286044	0.294492
IL7	Secondary hypertension	rs62006410	C	T	0.1557	0.0303	3.387e-07	-0.00736215	0.0336645	0.82689
IL7	Secondary hypertension	rs75904417	C	A	0.1698	0.0349	1.162e-06	0.045105	0.0405704	0.266237
IL7	Secondary hypertension	rs77981494	C	T	0.5178	0.1064	1.067e-06	0.0458952	0.102238	0.653499
IL7	Secondary hypertension	rs78346957	G	A	-0.4588	0.1007	4.513e-06	0.0117341	0.137646	0.932064
IL7	Secondary hypertension	rs8175379	T	A	-0.1307	0.0285	4.378e-06	0.014162	0.0321965	0.660037
IL8	Secondary hypertension	rs11634944	C	T	0.1214	0.0252	1.29e-06	0.0391939	0.0299171	0.190168
IL8	Secondary hypertension	rs12075	G	A	-0.12	0.0236	3.883e-07	0.0127899	0.0285394	0.654047
IL8	Secondary hypertension	rs141926526	C	A	0.6149	0.1308	2.57e-06	-0.169651	0.155249	0.274496
IL8	Secondary hypertension	rs2673604	C	A	0.1266	0.0255	7.017e-07	-0.0418341	0.0307856	0.174183
IL9	Secondary hypertension	rs117807175	G	C	0.5143	0.1113	4.29e-06	0.154579	0.1266	0.222084
IL9	Secondary hypertension	rs3736858	G	C	0.1374	0.0293	2.762e-06	0.0299879	0.0353678	0.396501
IL9	Secondary hypertension	rs41294750	C	T	-0.3514	0.0748	2.365e-06	0.184152	0.0825217	0.0256442
IL9	Secondary hypertension	rs4880409	C	T	0.3355	0.0723	3.497e-06	-0.104593	0.142023	0.461456
IL9	Secondary hypertension	rs61867538	C	T	-0.3566	0.0774	3.93e-06	-0.0862048	0.0710718	0.225158
IL9	Secondary hypertension	rs7232268	G	A	-0.2759	0.0587	2.525e-06	-0.0623761	0.072959	0.392581
IL9	Secondary hypertension	rs7242404	G	A	0.1228	0.0264	3.273e-06	0.0344208	0.0315035	0.274569
IL9	Secondary hypertension	rs76963786	C	T	0.2865	0.0557	4.496e-07	-0.0140312	0.0679422	0.836387
IP10	Secondary hypertension	rs10809307	C	T	-0.1305	0.0282	3.644e-06	0.00129456	0.0346461	0.970194
IP10	Secondary hypertension	rs113831257	G	A	-0.3592	0.0644	2.533e-08	-0.074938	0.0669207	0.262797
IP10	Secondary hypertension	rs11626201	C	A	-0.1162	0.0245	1.927e-06	-0.029899	0.0293356	0.308105
IP10	Secondary hypertension	rs143799975	G	A	0.7984	0.1637	1.002e-06	0.040869	0.16668	0.806306
IP10	Secondary hypertension	rs188759467	T	A	-0.4504	0.0964	3.215e-06	0.156566	0.108394	0.148622
IP10	Secondary hypertension	rs34383175	C	T	0.3153	0.0657	1.51e-06	-0.0327901	0.0784473	0.675955
IP10	Secondary hypertension	rs75970138	G	A	0.485	0.104	1.529e-06	-0.180615	0.124734	0.147617
IP10	Secondary hypertension	rs7645625	G	T	0.1086	0.0237	4.407e-06	-0.0296939	0.0290615	0.306894
IP10	Secondary hypertension	rs79848609	C	A	-0.2603	0.0537	8.752e-07	-0.0102236	0.0658758	0.876667
IP10	Secondary hypertension	rs8112909	G	A	0.1426	0.0299	1.941e-06	-0.0100216	0.0355636	0.778103
MCP1	Secondary hypertension	rs10145849	G	A	0.0755	0.0162	3.409e-06	0.0150159	0.0297199	0.613386
MCP1	Secondary hypertension	rs10744620	C	T	-0.0788	0.0161	9.912e-07	-0.0173778	0.0296825	0.558241
MCP1	Secondary hypertension	rs111995966	G	T	-0.1452	0.031	2.527e-06	0.0561495	0.0533644	0.292712
MCP1	Secondary hypertension	rs12073356	G	A	0.1426	0.0311	4.165e-06	-0.0119783	0.0564522	0.831963
MCP1	Secondary hypertension	rs12075	G	A	-0.2185	0.0155	1.435e-44	0.0127899	0.0285394	0.654047
MCP1	Secondary hypertension	rs146522229	C	T	0.5976	0.1177	3.561e-07	-0.208774	0.211717	0.324084
MCP1	Secondary hypertension	rs2036297	G	A	-0.119	0.016	1.09e-13	0.00885638	0.0294389	0.763537
MCP1	Secondary hypertension	rs2288370	C	T	0.1031	0.0163	2.254e-10	0.0108948	0.0293412	0.710405
MCP1	Secondary hypertension	rs2712431	C	A	0.0787	0.0172	4.755e-06	0.0179144	0.0314867	0.569389
MCP1	Secondary hypertension	rs56212190	C	T	-0.181	0.0373	9.847e-07	-0.115081	0.0671054	0.0863595
MCP1	Secondary hypertension	rs7197349	G	A	-0.0968	0.0206	2.622e-06	0.0430084	0.0358686	0.230507
MCP1	Secondary hypertension	rs7517040	G	A	0.0987	0.0191	2.435e-07	0.0162913	0.0343278	0.635087
MCP1	Secondary hypertension	rs7632755	G	A	-0.2938	0.0316	1.178e-20	0.0189185	0.0538004	0.725107
MCP1	Secondary hypertension	rs9317045	C	A	-0.1134	0.0236	1.517e-06	0.0159466	0.0400905	0.690804
MCP3	Secondary hypertension	rs28394764	T	A	-0.6012	0.1282	3.012e-06	0.0655053	0.0820028	0.424396
MCP3	Secondary hypertension	rs62492260	G	T	0.2788	0.058	1.535e-06	0.0541191	0.0385632	0.160501
MCP3	Secondary hypertension	rs73669117	G	A	0.6238	0.131	2.561e-06	-0.0815926	0.0962126	0.396413
MCSF	Secondary hypertension	rs116274860	G	T	-0.819	0.1741	2.74e-06	0.15135	0.126101	0.230049
MCSF	Secondary hypertension	rs117867915	C	T	-0.5272	0.1098	1.614e-06	0.342253	0.0952131	0.000324885
MCSF	Secondary hypertension	rs12962919	C	T	-0.3052	0.0662	4.65e-06	-0.00579563	0.0551795	0.91635
MCSF	Secondary hypertension	rs4269021	G	C	0.235	0.0507	3.658e-06	-0.024221	0.0486254	0.618404
MCSF	Secondary hypertension	rs56367447	C	T	0.4967	0.0883	1.721e-08	0.0557464	0.0808472	0.490491
MCSF	Secondary hypertension	rs62294910	G	A	-0.3431	0.0691	6.82e-07	-0.0292163	0.0587001	0.618681
MCSF	Secondary hypertension	rs78296352	G	T	-0.527	0.1112	1.047e-06	0.234564	0.123608	0.0577431
MCSF	Secondary hypertension	rs9387100	C	T	0.1352	0.0292	4.073e-06	0.00466262	0.0287762	0.871282
MIF	Secondary hypertension	rs113218956	G	A	0.8948	0.1879	2.262e-06	0.268656	0.22636	0.235284
MIF	Secondary hypertension	rs11551183	G	C	-0.3715	0.0797	2.529e-06	0.0494883	0.0984626	0.615239
MIF	Secondary hypertension	rs118055855	C	T	-0.6907	0.15	4.126e-06	0.118455	0.160442	0.460332
MIF	Secondary hypertension	rs12594190	G	A	-0.1355	0.0267	3.702e-07	-0.0574102	0.0310357	0.0643398
MIF	Secondary hypertension	rs13142904	C	T	0.223	0.0425	2.556e-07	-0.0467604	0.0506275	0.355686
MIF	Secondary hypertension	rs141009259	C	T	0.6178	0.1322	2.472e-06	-0.035301	0.133916	0.792084
MIF	Secondary hypertension	rs2330634	G	C	-0.1556	0.0249	4.525e-10	0.0109393	0.0296853	0.712494
MIF	Secondary hypertension	rs78098071	C	T	0.4867	0.0918	1.779e-07	-0.0849677	0.11296	0.451935
MIG	Secondary hypertension	rs111607343	G	A	0.521	0.1119	2.832e-06	-0.0168576	0.12145	0.889606
MIG	Secondary hypertension	rs11177248	G	A	-0.3073	0.067	4.451e-06	0.0345936	0.0731832	0.636428
MIG	Secondary hypertension	rs112337562	G	T	0.37	0.0796	2.978e-06	-0.0468695	0.0909242	0.606218
MIG	Secondary hypertension	rs112861654	G	A	0.2765	0.0529	1.805e-07	-0.0654562	0.059654	0.272525
MIG	Secondary hypertension	rs117831247	C	T	0.8334	0.1754	2.159e-06	-0.0255502	0.217508	0.906489
MIG	Secondary hypertension	rs139010077	C	T	-0.4322	0.095	3.545e-06	0.0812412	0.113523	0.474218
MIG	Secondary hypertension	rs1796086	C	T	0.2096	0.0403	2.229e-07	0.0477928	0.0510038	0.348736
MIG	Secondary hypertension	rs41272086	G	A	0.2226	0.0415	7.426e-08	-0.0323693	0.047219	0.493019
MIG	Secondary hypertension	rs55876513	G	T	-0.166	0.0255	8.231e-11	0.00984129	0.0316974	0.756199
MIG	Secondary hypertension	rs5752128	C	T	0.1685	0.0369	4.343e-06	-0.0340471	0.0440128	0.439184
MIG	Secondary hypertension	rs62562991	G	A	-0.6236	0.126	8.396e-07	0.376091	0.132519	0.00453952
MIG	Secondary hypertension	rs6679677	C	A	-0.162	0.0329	8.862e-07	-0.0508815	0.0403489	0.207296
MIG	Secondary hypertension	rs75880256	G	C	0.2703	0.0586	3.891e-06	0.0280049	0.0676947	0.679097
MIG	Secondary hypertension	rs77086208	C	T	-0.3226	0.0698	3.831e-06	0.089457	0.0880352	0.309558
MIG	Secondary hypertension	rs816960	C	T	0.1224	0.0244	5.008e-07	-0.0265908	0.0296296	0.369483
MIG	Secondary hypertension	rs902851	T	A	-0.8205	0.1884	4.681e-06	-0.0337913	0.198079	0.864542
MIP1a	Secondary hypertension	rs10835056	G	T	-0.1194	0.0254	2.604e-06	-0.00423119	0.0301819	0.88851
MIP1a	Secondary hypertension	rs12690897	G	A	-0.1248	0.0262	2.107e-06	-0.0642696	0.0314425	0.0409496
MIP1a	Secondary hypertension	rs184154340	G	A	-0.331	0.0693	1.864e-06	0.00128128	0.0732356	0.986041
MIP1a	Secondary hypertension	rs34771762	G	A	-0.249	0.0523	2.133e-06	0.0119576	0.0546281	0.826735
MIP1a	Secondary hypertension	rs57786342	G	A	-0.1314	0.0285	4.055e-06	-0.0045549	0.0336188	0.892227
MIP1a	Secondary hypertension	rs60198979	G	A	0.2146	0.0458	2.615e-06	-0.0660044	0.0545748	0.226498
MIP1a	Secondary hypertension	rs7232268	G	A	-0.2821	0.0599	2.553e-06	-0.0623761	0.072959	0.392581
MIP1b	Secondary hypertension	rs11130043	G	A	0.0731	0.0157	3.216e-06	-0.00984434	0.0287787	0.732298
MIP1b	Secondary hypertension	rs113010081	C	T	0.5954	0.0236	3.85e-140	0.00652102	0.0428657	0.879087
MIP1b	Secondary hypertension	rs113877493	C	T	0.6124	0.0218	1.62e-173	-0.111354	0.037783	0.00320656
MIP1b	Secondary hypertension	rs116237296	G	A	-0.5437	0.1115	7.232e-07	-0.212307	0.197681	0.28283
MIP1b	Secondary hypertension	rs117453826	G	A	0.5774	0.0593	5.065e-22	-0.0799898	0.0945744	0.397672
MIP1b	Secondary hypertension	rs141102180	G	T	-0.3225	0.0393	1.079e-16	-0.0490513	0.0745944	0.510812
MIP1b	Secondary hypertension	rs1437220	C	T	-0.1478	0.0315	3.534e-06	-0.0057132	0.0529739	0.914115
MIP1b	Secondary hypertension	rs1564708	C	T	0.1744	0.0188	2.868e-20	-0.0245817	0.03196	0.44181
MIP1b	Secondary hypertension	rs17138331	G	A	0.1391	0.0295	2.26e-06	0.0874877	0.0519442	0.0921298
MIP1b	Secondary hypertension	rs2411161	C	T	-0.1714	0.0367	3.138e-06	0.120292	0.0636236	0.0586665
MIP1b	Secondary hypertension	rs281749	C	T	-0.0799	0.0171	3.174e-06	-0.0225205	0.0308755	0.465758
MIP1b	Secondary hypertension	rs3760440	G	A	-0.1236	0.0162	2.751e-14	-0.000816288	0.0297268	0.978093
MIP1b	Secondary hypertension	rs4609608	G	C	0.0936	0.0202	3.618e-06	-0.0178866	0.034256	0.60157
MIP1b	Secondary hypertension	rs72791296	C	T	-0.2369	0.0466	3.783e-07	0.056803	0.0763192	0.456706
MIP1b	Secondary hypertension	rs72799710	C	T	0.1014	0.0218	3.205e-06	-0.0373905	0.039523	0.344126
MIP1b	Secondary hypertension	rs74810984	C	T	-0.2206	0.0474	1.959e-06	0.0968736	0.0930132	0.297641
MIP1b	Secondary hypertension	rs76356863	T	A	0.3494	0.0667	1.672e-07	-0.123542	0.130287	0.343011
MIP1b	Secondary hypertension	rs76582507	G	A	-0.3175	0.0677	3.26e-06	0.0493808	0.146405	0.735899
MIP1b	Secondary hypertension	rs76583883	G	T	0.2317	0.0511	4.99e-06	0.0234119	0.0772352	0.761795
MIP1b	Secondary hypertension	rs76776296	G	A	-0.2997	0.0598	5.547e-07	0.181854	0.100043	0.0691003
MIP1b	Secondary hypertension	rs79068918	G	C	-0.2752	0.0271	3.202e-24	-0.0970252	0.048928	0.0473653
PDGFbb	Secondary hypertension	rs11247305	G	C	0.1692	0.0364	1.895e-06	0.00773168	0.0581461	0.894217
PDGFbb	Secondary hypertension	rs116445074	G	T	-0.2931	0.0587	3.111e-07	0.088193	0.103462	0.39398
PDGFbb	Secondary hypertension	rs11766649	G	A	-0.0908	0.0196	3.531e-06	0.013196	0.0353288	0.708763
PDGFbb	Secondary hypertension	rs11916118	G	A	-0.0889	0.0194	4.932e-06	0.0187197	0.0361371	0.604445
PDGFbb	Secondary hypertension	rs12289510	G	A	0.078	0.0158	7.694e-07	-0.0252904	0.0285803	0.376217
PDGFbb	Secondary hypertension	rs13412535	G	A	-0.3352	0.0214	2.461e-55	0.00718349	0.0356056	0.840111
PDGFbb	Secondary hypertension	rs2324229	C	T	-0.0894	0.0161	3.484e-08	-0.00417222	0.029554	0.887733
PDGFbb	Secondary hypertension	rs35859699	G	A	0.3952	0.0842	2.066e-06	0.209235	0.128128	0.102465
PDGFbb	Secondary hypertension	rs4965869	C	T	-0.184	0.0181	5.663e-24	0.0316669	0.0329085	0.335913
PDGFbb	Secondary hypertension	rs55680718	C	T	0.1383	0.0246	1.858e-08	-0.0861602	0.043907	0.0497233
PDGFbb	Secondary hypertension	rs72777070	G	T	0.1069	0.02	8.984e-08	-0.0225009	0.0350448	0.520834
PDGFbb	Secondary hypertension	rs73162807	C	A	0.2391	0.0499	1.735e-06	-0.0494816	0.0933002	0.595871
PDGFbb	Secondary hypertension	rs9936075	G	A	0.0782	0.0164	1.762e-06	0.0108477	0.0298493	0.716295
PDGFbb	Secondary hypertension	rs9941733	G	A	-0.1161	0.0228	3.306e-07	0.00643376	0.0374767	0.863694
RANTES	Secondary hypertension	rs112072646	G	A	-0.4286	0.0862	6.484e-07	-0.0129549	0.11036	0.906554
RANTES	Secondary hypertension	rs147509526	C	T	0.358	0.0717	6.929e-07	0.0399326	0.081856	0.625664
RANTES	Secondary hypertension	rs2251660	C	A	-0.1829	0.0359	3.826e-07	-0.0625127	0.0406011	0.123638
RANTES	Secondary hypertension	rs4940620	G	A	0.2494	0.054	3.537e-06	0.0668627	0.0636558	0.293545
RANTES	Secondary hypertension	rs62438851	G	A	0.1957	0.0414	2.328e-06	0.0945452	0.0463751	0.0414792
RANTES	Secondary hypertension	rs7000423	C	T	0.1318	0.0253	1.823e-07	-0.0630888	0.0297237	0.0337948
RANTES	Secondary hypertension	rs7170339	G	C	0.4203	0.0912	4.413e-06	0.105833	0.101695	0.298019
RANTES	Secondary hypertension	rs72793342	G	A	0.1487	0.0308	1.482e-06	0.0766551	0.0349436	0.0282586
RANTES	Secondary hypertension	rs74472919	C	T	-0.3313	0.0605	3.969e-08	-0.0268439	0.0744085	0.718275
RANTES	Secondary hypertension	rs75613039	C	T	-0.37	0.081	4.81e-06	-0.0677829	0.0867421	0.434549
RANTES	Secondary hypertension	rs818452	C	T	-0.2381	0.0505	2.362e-06	-0.044361	0.0595431	0.456257
SCF	Secondary hypertension	rs113127926	C	A	-0.1982	0.042	2.27e-06	-0.112023	0.073526	0.127612
SCF	Secondary hypertension	rs13412535	G	A	0.1067	0.0213	6.039e-07	0.00718349	0.0356056	0.840111
SCF	Secondary hypertension	rs1557570	G	T	-0.1186	0.017	2.739e-12	-0.0434502	0.0307578	0.157757
SCF	Secondary hypertension	rs1568119	C	T	0.5906	0.1129	1.24e-07	0.283979	0.190977	0.137021
SCF	Secondary hypertension	rs1942355	C	T	0.0716	0.0157	4.696e-06	-0.0236581	0.0284221	0.405192
SCF	Secondary hypertension	rs4841899	C	T	0.1004	0.0178	1.778e-08	-0.0286328	0.03246	0.377726
SCF	Secondary hypertension	rs635634	C	T	0.1032	0.0191	6.743e-08	0.0530561	0.0358075	0.138419
SCF	Secondary hypertension	rs7039247	G	C	-0.0806	0.0168	1.595e-06	0.00684091	0.0300254	0.819772
SCF	Secondary hypertension	rs72678285	T	A	-0.1092	0.0232	2.252e-06	0.0326168	0.0383817	0.395436
SCF	Secondary hypertension	rs78666213	G	T	0.2744	0.0576	2.593e-06	-0.313468	0.105027	0.0028391
SCF	Secondary hypertension	rs80271436	G	A	0.237	0.0485	9.953e-07	-0.0837548	0.0874386	0.338129
SCGFb	Secondary hypertension	rs112346514	C	T	0.3314	0.0711	2.373e-06	0.0274667	0.0744711	0.712259
SCGFb	Secondary hypertension	rs116924815	C	T	-0.6079	0.0738	1.744e-16	0.0853399	0.0884377	0.334559
SCGFb	Secondary hypertension	rs117716477	C	A	-0.8384	0.0841	1.342e-23	-0.0528067	0.11781	0.653984
SCGFb	Secondary hypertension	rs12480722	C	T	-0.1624	0.0355	4.722e-06	-0.05917	0.0426617	0.165455
SCGFb	Secondary hypertension	rs13287050	T	A	0.1242	0.0264	2.202e-06	0.0620005	0.0316335	0.05
SCGFb	Secondary hypertension	rs139413256	G	A	0.5377	0.1084	7.043e-07	-0.0208813	0.111666	0.851663
SCGFb	Secondary hypertension	rs143829871	C	T	0.1902	0.04	1.897e-06	0.0540895	0.0490592	0.270229
SCGFb	Secondary hypertension	rs151194174	G	A	-0.4635	0.0942	1.129e-06	0.0409005	0.0754702	0.587859
SCGFb	Secondary hypertension	rs17876031	G	A	0.1514	0.0255	2.25e-09	-0.00753616	0.0304446	0.804493
SCGFb	Secondary hypertension	rs264162	G	A	-0.1097	0.0234	2.685e-06	0.00678758	0.028472	0.811575
SCGFb	Secondary hypertension	rs34911860	G	A	0.3675	0.0789	3.237e-06	-0.0188559	0.112323	0.866684
SCGFb	Secondary hypertension	rs4656185	G	A	-0.205	0.0256	1.16e-15	-0.049874	0.0308601	0.106065
SCGFb	Secondary hypertension	rs4737732	G	A	0.1147	0.0252	4.676e-06	0.0208405	0.0314976	0.508193
SCGFb	Secondary hypertension	rs7762066	C	T	-0.1389	0.0299	3.495e-06	-0.0326696	0.0336754	0.331982
SCGFb	Secondary hypertension	rs78217154	C	T	-0.3997	0.0864	3.773e-06	0.0869125	0.102142	0.394825
SDF1a	Secondary hypertension	rs10013755	T	A	-0.5302	0.1	1.504e-07	0.184293	0.166692	0.268905
SDF1a	Secondary hypertension	rs10474392	G	A	-0.0962	0.0178	1.238e-06	-0.00828639	0.0326567	0.799695
SDF1a	Secondary hypertension	rs12407262	G	A	-0.1179	0.0266	3.988e-06	0.00239464	0.0461797	0.958644
SDF1a	Secondary hypertension	rs139840550	G	A	-0.1834	0.0549	3.788e-06	-0.0639687	0.0995758	0.520606
SDF1a	Secondary hypertension	rs149893336	G	A	0.5034	0.1081	4.524e-06	-0.0492844	0.135762	0.716589
SDF1a	Secondary hypertension	rs4581824	G	T	0.0701	0.0173	3.05e-06	0.0108177	0.0300047	0.718449
SDF1a	Secondary hypertension	rs482700	G	A	0.0893	0.0203	1.569e-06	0.0356848	0.0357429	0.318098
SDF1a	Secondary hypertension	rs67689854	C	A	0.0681	0.0195	3.072e-06	0.0730185	0.0353127	0.0386616
TNFa	Secondary hypertension	rs10834997	G	A	0.1247	0.0258	1.329e-06	-0.0370731	0.0309688	0.231263
TNFa	Secondary hypertension	rs115669577	G	A	-0.9889	0.1995	8.284e-07	-0.0545224	0.218722	0.803146
TNFa	Secondary hypertension	rs79105320	G	A	-0.5605	0.1179	3.592e-06	0.0394907	0.136034	0.771587
TNFa	Secondary hypertension	rs8121916	C	A	-0.1306	0.0278	2.723e-06	-0.0498767	0.0326891	0.127062
TNFb	Secondary hypertension	rs10925040	C	T	-0.1755	0.0373	2.666e-06	0.0157791	0.0298059	0.596531
TNFb	Secondary hypertension	rs75240021	G	C	-0.3705	0.0772	1.611e-06	0.00298873	0.0554222	0.956994
TNFb	Secondary hypertension	rs753274	C	T	0.1736	0.0371	2.773e-06	-0.0592685	0.0291152	0.041785
TNFb	Secondary hypertension	rs7629875	G	A	-0.3766	0.0774	1.373e-06	0.0319901	0.0592535	0.589276
TNFb	Secondary hypertension	rs78296352	G	T	-1.2215	0.1366	4.758e-21	0.234564	0.123608	0.0577431
TRAIL	Secondary hypertension	rs10075741	G	C	-0.0881	0.0189	3.335e-06	0.0529221	0.0345573	0.125663
TRAIL	Secondary hypertension	rs11618126	G	A	-0.8908	0.1914	1.46e-06	0.593179	0.335283	0.0768617
TRAIL	Secondary hypertension	rs11657269	G	A	-0.1188	0.026	4.781e-06	-0.103713	0.0465025	0.02573
TRAIL	Secondary hypertension	rs11699445	G	T	-0.0746	0.0161	3.268e-06	0.0215409	0.0291959	0.460632
TRAIL	Secondary hypertension	rs13185784	G	A	-0.0846	0.0183	3.898e-06	-0.0140613	0.0323471	0.66378
TRAIL	Secondary hypertension	rs138987090	G	A	0.7497	0.0752	4.502e-23	0.0467525	0.121953	0.701449
TRAIL	Secondary hypertension	rs146783010	G	A	0.6016	0.135	4.832e-06	0.226417	0.206442	0.272746
TRAIL	Secondary hypertension	rs193112415	C	T	1.0421	0.0623	2.146e-62	0.0748396	0.10276	0.466435
TRAIL	Secondary hypertension	rs28431810	G	C	0.1195	0.0253	2.521e-06	-0.0436076	0.0490119	0.373609
TRAIL	Secondary hypertension	rs57396456	C	T	0.5626	0.0518	1.252e-27	0.0533311	0.096576	0.580798
TRAIL	Secondary hypertension	rs62093514	C	T	-1.0618	0.0552	6.859e-82	-0.106617	0.0971452	0.272423
TRAIL	Secondary hypertension	rs73039026	C	A	0.2999	0.0635	2.024e-06	0.179091	0.099813	0.0727713
TRAIL	Secondary hypertension	rs747324	C	T	0.0855	0.0178	1.607e-06	0.0145347	0.0316379	0.645941
TRAIL	Secondary hypertension	rs74778900	C	T	-0.5906	0.0532	2.586e-28	-0.102426	0.123584	0.407221
TRAIL	Secondary hypertension	rs75928541	G	A	-0.275	0.0593	4.24e-06	0.13468	0.0947141	0.155035
TRAIL	Secondary hypertension	rs79287178	G	A	0.4317	0.0421	9.117e-25	0.0621693	0.0715616	0.384983
VEGF	Secondary hypertension	rs10153304	G	A	-0.1547	0.0325	1.943e-06	0.0723336	0.051202	0.157741
VEGF	Secondary hypertension	rs10761731	T	A	0.1187	0.0174	1.006e-11	-0.029289	0.0292188	0.316151
VEGF	Secondary hypertension	rs10934631	C	T	0.1151	0.0245	2.469e-06	0.0074031	0.0404886	0.854921
VEGF	Secondary hypertension	rs10967186	C	T	-0.0898	0.017	1.232e-07	-0.024156	0.0287431	0.400678
VEGF	Secondary hypertension	rs13209117	G	A	-0.1302	0.0201	5.282e-11	-0.00636503	0.0327904	0.846088
VEGF	Secondary hypertension	rs143479231	G	A	0.2598	0.0491	1.895e-07	-0.0789446	0.0711881	0.267448
VEGF	Secondary hypertension	rs4082730	G	A	-0.2522	0.0534	2.638e-06	-0.149627	0.0871515	0.0860043
VEGF	Secondary hypertension	rs6921438	G	A	0.49	0.0175	2.09e-171	-0.0285995	0.0284543	0.314848
VEGF	Secondary hypertension	rs7030781	T	A	-0.1368	0.0173	2.565e-15	-0.00201003	0.0291266	0.944981
VEGF	Secondary hypertension	rs73418461	G	A	0.2492	0.0521	1.675e-06	0.143984	0.0842931	0.0876113
VEGF	Secondary hypertension	rs8045833	G	A	-0.108	0.0211	2.828e-07	0.0563677	0.034523	0.10252
VEGF	Secondary hypertension	rs9472183	G	A	0.1282	0.017	5.186e-14	0.0132884	0.0284562	0.640516

## Sheet: Table S3
Table S2 The F-statistic of instrumental variables.
Exposure	R_square	F_value
bNGF	0.0475679	25.1359
CTACK	0.10971	40.5424
Eotaxin	0.0799608	44.1938
FGFBasic	0.0239278	23.1538
GCSF	0.029321	23.8422
GROa	0.161751	74.934
HGF	0.0280534	29.8842
IFNg	0.0335882	24.2941
IL10	0.0700149	52.488
IL12p70	0.105765	69.7395
IL13	0.139726	52.3439
IL16	0.112589	40.0343
IL17	0.0374001	25.083
IL18	0.161545	38.716
IL1b	0.0295277	20.0995
IL1ra	0.0431168	23.3666
IL2	0.0712644	24.1569
IL2ra	0.0856615	42.9554
IL4	0.0318362	24.2498
IL5	0.0448196	26.2532
IL6	0.023161	24.2436
IL7	0.120473	38.7639
IL8	0.0269887	24.4158
IL9	0.0487795	23.2367
IP10	0.0627341	24.5912
MCP1	0.0728945	46.4904
MCP3	0.0782961	23.7569
MCSF	0.217741	28.9135
MIF	0.0590406	27.3333
MIG	0.104965	26.8852
MIP1a	0.0439187	23.0599
MIP1b	0.246827	128.293
PDGFbb	0.0768714	49.2379
RANTES	0.0766413	25.7233
SCF	0.0356952	27.8566
SCGFb	0.136735	38.7113
SDF1a	0.0262104	20.1499
TNFa	0.0266314	23.5912
TNFb	0.106157	36.8883
TRAIL	0.156347	94.6181
VEGF	0.152287	106.365

## Sheet: Table S4
Table S3 Full result of MR estimates.
Exposure	Outcome	MR method	No. of SNP	OR(95%CI)	P-value
bNGF	Hypertension, essential	MR Egger	7	1.05 (0.76-1.47)	0.77
bNGF	Hypertension, essential	Weighted median	7	0.97 (0.92-1.02)	0.29
bNGF	Hypertension, essential	Inverse variance weighted	7	0.98 (0.92-1.04)	0.47
bNGF	Hypertension, essential	Simple mode	7	0.97 (0.90-1.04)	0.44
bNGF	Hypertension, essential	Weighted mode	7	0.97 (0.91-1.04)	0.41
CTACK	Hypertension, essential	MR Egger	9	0.99 (0.91-1.08)	0.89
CTACK	Hypertension, essential	Weighted median	9	1.00 (0.96-1.04)	0.94
CTACK	Hypertension, essential	Inverse variance weighted	9	1.00 (0.96-1.04)	0.87
CTACK	Hypertension, essential	Simple mode	9	0.97 (0.90-1.06)	0.55
CTACK	Hypertension, essential	Weighted mode	9	1.03 (0.98-1.07)	0.28
Eotaxin	Hypertension, essential	MR Egger	15	0.95 (0.87-1.03)	0.24
Eotaxin	Hypertension, essential	Weighted median	15	0.95 (0.91-0.99)	0.026
Eotaxin	Hypertension, essential	Inverse variance weighted	15	0.97 (0.93-1.01)	0.12
Eotaxin	Hypertension, essential	Simple mode	15	0.97 (0.91-1.04)	0.45
Eotaxin	Hypertension, essential	Weighted mode	15	0.95 (0.91-0.99)	0.034
FGFBasic	Hypertension, essential	MR Egger	5	1.28 (0.95-1.72)	0.2
FGFBasic	Hypertension, essential	Weighted median	5	1.00 (0.91-1.11)	0.94
FGFBasic	Hypertension, essential	Inverse variance weighted	5	1.03 (0.94-1.14)	0.48
FGFBasic	Hypertension, essential	Simple mode	5	0.98 (0.84-1.14)	0.8
FGFBasic	Hypertension, essential	Weighted mode	5	0.97 (0.86-1.10)	0.68
GCSF	Hypertension, essential	MR Egger	7	0.94 (0.85-1.04)	0.31
GCSF	Hypertension, essential	Weighted median	7	1.01 (0.94-1.08)	0.86
GCSF	Hypertension, essential	Inverse variance weighted	7	0.98 (0.92-1.04)	0.42
GCSF	Hypertension, essential	Simple mode	7	1.01 (0.89-1.14)	0.9
GCSF	Hypertension, essential	Weighted mode	7	1.00 (0.90-1.11)	0.99
GROa	Hypertension, essential	MR Egger	9	0.99 (0.93-1.05)	0.72
GROa	Hypertension, essential	Weighted median	9	0.99 (0.96-1.02)	0.62
GROa	Hypertension, essential	Inverse variance weighted	9	1.00 (0.98-1.03)	0.77
GROa	Hypertension, essential	Simple mode	9	1.02 (0.95-1.10)	0.54
GROa	Hypertension, essential	Weighted mode	9	0.98 (0.94-1.02)	0.31
HGF	Hypertension, essential	MR Egger	7	0.90 (0.80-1.02)	0.17
HGF	Hypertension, essential	Weighted median	7	0.96 (0.90-1.03)	0.24
HGF	Hypertension, essential	Inverse variance weighted	7	0.96 (0.92-1.02)	0.16
HGF	Hypertension, essential	Simple mode	7	0.94 (0.86-1.03)	0.24
HGF	Hypertension, essential	Weighted mode	7	0.94 (0.86-1.02)	0.19
IFNg	Hypertension, essential	MR Egger	9	0.90 (0.81-1.00)	0.09
IFNg	Hypertension, essential	Weighted median	9	1.01 (0.94-1.09)	0.76
IFNg	Hypertension, essential	Inverse variance weighted	9	1.01 (0.94-1.08)	0.77
IFNg	Hypertension, essential	Simple mode	9	1.02 (0.91-1.14)	0.76
IFNg	Hypertension, essential	Weighted mode	9	1.02 (0.92-1.12)	0.77
IL10	Hypertension, essential	MR Egger	10	1.05 (0.93-1.18)	0.45
IL10	Hypertension, essential	Weighted median	10	1.00 (0.96-1.04)	0.97
IL10	Hypertension, essential	Inverse variance weighted	10	0.98 (0.93-1.04)	0.54
IL10	Hypertension, essential	Simple mode	10	0.99 (0.92-1.06)	0.73
IL10	Hypertension, essential	Weighted mode	10	1.00 (0.96-1.04)	0.92
IL12p70	Hypertension, essential	MR Egger	10	1.00 (0.95-1.04)	0.93
IL12p70	Hypertension, essential	Weighted median	10	1.00 (0.97-1.03)	0.8
IL12p70	Hypertension, essential	Inverse variance weighted	10	1.01 (0.98-1.03)	0.6
IL12p70	Hypertension, essential	Simple mode	10	1.03 (0.96-1.10)	0.48
IL12p70	Hypertension, essential	Weighted mode	10	1.00 (0.97-1.04)	0.82
IL13	Hypertension, essential	MR Egger	9	1.00 (0.95-1.05)	0.98
IL13	Hypertension, essential	Weighted median	9	1.00 (0.97-1.03)	0.97
IL13	Hypertension, essential	Inverse variance weighted	9	1.00 (0.98-1.03)	0.89
IL13	Hypertension, essential	Simple mode	9	1.03 (0.98-1.09)	0.31
IL13	Hypertension, essential	Weighted mode	9	1.00 (0.97-1.03)	0.91
IL16	Hypertension, essential	MR Egger	10	1.01 (0.97-1.06)	0.56
IL16	Hypertension, essential	Weighted median	10	1.01 (0.98-1.04)	0.59
IL16	Hypertension, essential	Inverse variance weighted	10	1.01 (0.98-1.03)	0.64
IL16	Hypertension, essential	Simple mode	10	1.01 (0.96-1.07)	0.69
IL16	Hypertension, essential	Weighted mode	10	1.01 (0.97-1.05)	0.64
IL17	Hypertension, essential	MR Egger	10	1.02 (0.92-1.14)	0.73
IL17	Hypertension, essential	Weighted median	10	0.97 (0.91-1.03)	0.32
IL17	Hypertension, essential	Inverse variance weighted	10	0.97 (0.91-1.02)	0.25
IL17	Hypertension, essential	Simple mode	10	0.96 (0.85-1.07)	0.48
IL17	Hypertension, essential	Weighted mode	10	0.96 (0.84-1.09)	0.55
IL18	Hypertension, essential	MR Egger	15	0.97 (0.91-1.03)	0.34
IL18	Hypertension, essential	Weighted median	15	0.98 (0.95-1.01)	0.25
IL18	Hypertension, essential	Inverse variance weighted	15	0.99 (0.96-1.02)	0.41
IL18	Hypertension, essential	Simple mode	15	0.97 (0.92-1.03)	0.39
IL18	Hypertension, essential	Weighted mode	15	0.98 (0.93-1.02)	0.34
IL1b	Hypertension, essential	MR Egger	5	1.03 (0.84-1.26)	0.79
IL1b	Hypertension, essential	Weighted median	5	0.95 (0.89-1.01)	0.11
IL1b	Hypertension, essential	Inverse variance weighted	5	0.96 (0.92-1.01)	0.14
IL1b	Hypertension, essential	Simple mode	5	0.93 (0.84-1.03)	0.24
IL1b	Hypertension, essential	Weighted mode	5	0.94 (0.88-1.00)	0.13
IL1ra	Hypertension, essential	MR Egger	6	0.98 (0.87-1.10)	0.74
IL1ra	Hypertension, essential	Weighted median	6	0.97 (0.92-1.02)	0.29
IL1ra	Hypertension, essential	Inverse variance weighted	6	0.97 (0.93-1.02)	0.2
IL1ra	Hypertension, essential	Simple mode	6	0.99 (0.92-1.06)	0.75
IL1ra	Hypertension, essential	Weighted mode	6	0.99 (0.92-1.06)	0.73
IL2	Hypertension, essential	MR Egger	9	0.96 (0.90-1.02)	0.21
IL2	Hypertension, essential	Weighted median	9	0.99 (0.95-1.04)	0.77
IL2	Hypertension, essential	Inverse variance weighted	9	1.00 (0.97-1.03)	0.95
IL2	Hypertension, essential	Simple mode	9	1.04 (0.97-1.11)	0.32
IL2	Hypertension, essential	Weighted mode	9	0.97 (0.90-1.03)	0.35
IL2ra	Hypertension, essential	MR Egger	6	1.01 (0.96-1.06)	0.73
IL2ra	Hypertension, essential	Weighted median	6	1.00 (0.96-1.03)	0.83
IL2ra	Hypertension, essential	Inverse variance weighted	6	1.00 (0.97-1.03)	0.99
IL2ra	Hypertension, essential	Simple mode	6	1.00 (0.95-1.06)	0.88
IL2ra	Hypertension, essential	Weighted mode	6	1.00 (0.96-1.03)	0.84
IL4	Hypertension, essential	MR Egger	8	1.02 (0.83-1.25)	0.86
IL4	Hypertension, essential	Weighted median	8	1.02 (0.95-1.11)	0.57
IL4	Hypertension, essential	Inverse variance weighted	8	1.01 (0.94-1.10)	0.71
IL4	Hypertension, essential	Simple mode	8	1.06 (0.93-1.21)	0.41
IL4	Hypertension, essential	Weighted mode	8	1.06 (0.93-1.21)	0.39
IL5	Hypertension, essential	MR Egger	5	1.00 (0.85-1.18)	0.97
IL5	Hypertension, essential	Weighted median	5	1.00 (0.94-1.06)	0.96
IL5	Hypertension, essential	Inverse variance weighted	5	1.01 (0.95-1.07)	0.77
IL5	Hypertension, essential	Simple mode	5	0.99 (0.91-1.09)	0.91
IL5	Hypertension, essential	Weighted mode	5	1.00 (0.91-1.08)	0.93
IL6	Hypertension, essential	MR Egger	5	0.82 (0.62-1.08)	0.25
IL6	Hypertension, essential	Weighted median	5	0.96 (0.88-1.04)	0.33
IL6	Hypertension, essential	Inverse variance weighted	5	1.04 (0.88-1.23)	0.66
IL6	Hypertension, essential	Simple mode	5	0.96 (0.88-1.05)	0.43
IL6	Hypertension, essential	Weighted mode	5	0.95 (0.88-1.04)	0.34
IL7	Hypertension, essential	MR Egger	10	1.03 (0.97-1.10)	0.35
IL7	Hypertension, essential	Weighted median	10	1.00 (0.97-1.04)	0.81
IL7	Hypertension, essential	Inverse variance weighted	10	1.00 (0.98-1.03)	0.79
IL7	Hypertension, essential	Simple mode	10	1.02 (0.98-1.08)	0.35
IL7	Hypertension, essential	Weighted mode	10	1.00 (0.97-1.04)	0.91
IL8	Hypertension, essential	MR Egger	4	0.98 (0.81-1.19)	0.85
IL8	Hypertension, essential	Weighted median	4	0.96 (0.90-1.02)	0.19
IL8	Hypertension, essential	Inverse variance weighted	4	0.97 (0.91-1.03)	0.35
IL8	Hypertension, essential	Simple mode	4	0.94 (0.85-1.04)	0.33
IL8	Hypertension, essential	Weighted mode	4	0.94 (0.85-1.04)	0.31
IL9	Hypertension, essential	MR Egger	6	0.95 (0.86-1.05)	0.36
IL9	Hypertension, essential	Weighted median	6	0.96 (0.91-1.02)	0.21
IL9	Hypertension, essential	Inverse variance weighted	6	0.97 (0.93-1.01)	0.12
IL9	Hypertension, essential	Simple mode	6	0.96 (0.89-1.03)	0.31
IL9	Hypertension, essential	Weighted mode	6	0.96 (0.90-1.03)	0.32
IP10	Hypertension, essential	MR Egger	9	0.99 (0.92-1.08)	0.88
IP10	Hypertension, essential	Weighted median	9	1.01 (0.96-1.05)	0.75
IP10	Hypertension, essential	Inverse variance weighted	9	0.99 (0.95-1.03)	0.51
IP10	Hypertension, essential	Simple mode	9	1.04 (0.95-1.14)	0.43
IP10	Hypertension, essential	Weighted mode	9	1.04 (0.96-1.13)	0.38
MCP1	Hypertension, essential	MR Egger	14	1.02 (0.93-1.13)	0.64
MCP1	Hypertension, essential	Weighted median	14	0.97 (0.93-1.02)	0.18
MCP1	Hypertension, essential	Inverse variance weighted	14	0.98 (0.94-1.02)	0.33
MCP1	Hypertension, essential	Simple mode	14	0.97 (0.89-1.06)	0.52
MCP1	Hypertension, essential	Weighted mode	14	0.96 (0.91-1.02)	0.22
MCP3	Hypertension, essential	Inverse variance weighted	2	0.94 (0.85-1.04)	0.26
MCSF	Hypertension, essential	MR Egger	7	0.98 (0.92-1.04)	0.5
MCSF	Hypertension, essential	Weighted median	7	0.99 (0.95-1.03)	0.55
MCSF	Hypertension, essential	Inverse variance weighted	7	1.00 (0.97-1.04)	0.81
MCSF	Hypertension, essential	Simple mode	7	0.98 (0.93-1.04)	0.57
MCSF	Hypertension, essential	Weighted mode	7	0.98 (0.93-1.04)	0.51
MIF	Hypertension, essential	MR Egger	6	0.98 (0.92-1.05)	0.66
MIF	Hypertension, essential	Weighted median	6	1.01 (0.96-1.06)	0.76
MIF	Hypertension, essential	Inverse variance weighted	6	1.00 (0.96-1.04)	0.86
MIF	Hypertension, essential	Simple mode	6	1.03 (0.95-1.11)	0.56
MIF	Hypertension, essential	Weighted mode	6	1.03 (0.95-1.11)	0.55
MIG	Hypertension, essential	MR Egger	14	0.98 (0.88-1.09)	0.72
MIG	Hypertension, essential	Weighted median	14	1.05 (1.01-1.10)	0.014
MIG	Hypertension, essential	Inverse variance weighted	14	1.04 (0.99-1.09)	0.14
MIG	Hypertension, essential	Simple mode	14	1.06 (0.99-1.14)	0.11
MIG	Hypertension, essential	Weighted mode	14	1.06 (1.00-1.11)	0.07
MIP1a	Hypertension, essential	MR Egger	7	0.95 (0.81-1.11)	0.52
MIP1a	Hypertension, essential	Weighted median	7	0.99 (0.93-1.05)	0.66
MIP1a	Hypertension, essential	Inverse variance weighted	7	1.00 (0.95-1.06)	0.97
MIP1a	Hypertension, essential	Simple mode	7	0.95 (0.87-1.04)	0.35
MIP1a	Hypertension, essential	Weighted mode	7	0.96 (0.88-1.05)	0.36
MIP1b	Hypertension, essential	MR Egger	18	0.99 (0.96-1.02)	0.67
MIP1b	Hypertension, essential	Weighted median	18	0.98 (0.95-1.00)	0.06
MIP1b	Hypertension, essential	Inverse variance weighted	18	0.99 (0.98-1.01)	0.57
MIP1b	Hypertension, essential	Simple mode	18	0.99 (0.94-1.04)	0.57
MIP1b	Hypertension, essential	Weighted mode	18	0.99 (0.97-1.00)	0.14
PDGFbb	Hypertension, essential	MR Egger	13	1.02 (0.96-1.09)	0.5
PDGFbb	Hypertension, essential	Weighted median	13	1.01 (0.97-1.05)	0.67
PDGFbb	Hypertension, essential	Inverse variance weighted	13	0.97 (0.94-1.01)	0.14
PDGFbb	Hypertension, essential	Simple mode	13	0.98 (0.90-1.07)	0.66
PDGFbb	Hypertension, essential	Weighted mode	13	1.01 (0.97-1.05)	0.74
RANTES	Hypertension, essential	MR Egger	10	1.09 (0.97-1.21)	0.18
RANTES	Hypertension, essential	Weighted median	10	1.02 (0.98-1.07)	0.35
RANTES	Hypertension, essential	Inverse variance weighted	10	1.01 (0.97-1.05)	0.68
RANTES	Hypertension, essential	Simple mode	10	1.02 (0.95-1.10)	0.59
RANTES	Hypertension, essential	Weighted mode	10	1.02 (0.95-1.09)	0.61
SCF	Hypertension, essential	MR Egger	9	1.09 (0.94-1.26)	0.3
SCF	Hypertension, essential	Weighted median	9	1.03 (0.96-1.10)	0.46
SCF	Hypertension, essential	Inverse variance weighted	9	1.03 (0.97-1.09)	0.38
SCF	Hypertension, essential	Simple mode	9	1.05 (0.91-1.21)	0.53
SCF	Hypertension, essential	Weighted mode	9	1.09 (0.96-1.25)	0.21
SCGFb	Hypertension, essential	MR Egger	14	0.93 (0.89-0.97)	0.0058
SCGFb	Hypertension, essential	Weighted median	14	0.97 (0.94-1.00)	0.08
SCGFb	Hypertension, essential	Inverse variance weighted	14	0.99 (0.96-1.02)	0.36
SCGFb	Hypertension, essential	Simple mode	14	0.94 (0.87-1.02)	0.18
SCGFb	Hypertension, essential	Weighted mode	14	0.95 (0.90-1.00)	0.06
SDF1a	Hypertension, essential	MR Egger	7	0.93 (0.82-1.06)	0.35
SDF1a	Hypertension, essential	Weighted median	7	0.99 (0.91-1.07)	0.8
SDF1a	Hypertension, essential	Inverse variance weighted	7	1.00 (0.94-1.07)	0.88
SDF1a	Hypertension, essential	Simple mode	7	0.99 (0.89-1.11)	0.92
SDF1a	Hypertension, essential	Weighted mode	7	0.99 (0.89-1.09)	0.79
TNFa	Hypertension, essential	MR Egger	4	1.05 (0.91-1.21)	0.56
TNFa	Hypertension, essential	Weighted median	4	1.04 (0.97-1.10)	0.28
TNFa	Hypertension, essential	Inverse variance weighted	4	1.02 (0.95-1.10)	0.56
TNFa	Hypertension, essential	Simple mode	4	1.07 (0.95-1.20)	0.34
TNFa	Hypertension, essential	Weighted mode	4	1.07 (0.95-1.21)	0.36
TNFb	Hypertension, essential	MR Egger	4	1.00 (0.94-1.07)	0.9
TNFb	Hypertension, essential	Weighted median	4	1.00 (0.97-1.04)	0.85
TNFb	Hypertension, essential	Inverse variance weighted	4	1.00 (0.96-1.03)	0.77
TNFb	Hypertension, essential	Simple mode	4	1.02 (0.97-1.07)	0.5
TNFb	Hypertension, essential	Weighted mode	4	1.00 (0.96-1.04)	0.95
TRAIL	Hypertension, essential	MR Egger	14	1.02 (0.99-1.04)	0.3
TRAIL	Hypertension, essential	Weighted median	14	1.02 (0.99-1.05)	0.18
TRAIL	Hypertension, essential	Inverse variance weighted	14	1.01 (0.99-1.03)	0.38
TRAIL	Hypertension, essential	Simple mode	14	1.03 (0.99-1.08)	0.22
TRAIL	Hypertension, essential	Weighted mode	14	1.02 (1.00-1.05)	0.09
VEGF	Hypertension, essential	MR Egger	10	0.99 (0.95-1.04)	0.7
VEGF	Hypertension, essential	Weighted median	10	1.00 (0.98-1.02)	0.96
VEGF	Hypertension, essential	Inverse variance weighted	10	1.00 (0.97-1.02)	0.88
VEGF	Hypertension, essential	Simple mode	10	1.02 (0.97-1.09)	0.44
VEGF	Hypertension, essential	Weighted mode	10	1.00 (0.98-1.02)	0.94
bNGF	Secondary hypertension	MR Egger	7	0.93 (0.39-2.21)	0.88
bNGF	Secondary hypertension	Weighted median	7	1.03 (0.83-1.27)	0.81
bNGF	Secondary hypertension	Inverse variance weighted	7	1.03 (0.87-1.23)	0.71
bNGF	Secondary hypertension	Simple mode	7	1.06 (0.77-1.45)	0.74
bNGF	Secondary hypertension	Weighted mode	7	0.97 (0.72-1.30)	0.83
CTACK	Secondary hypertension	MR Egger	9	0.85 (0.65-1.09)	0.24
CTACK	Secondary hypertension	Weighted median	9	0.95 (0.81-1.12)	0.54
CTACK	Secondary hypertension	Inverse variance weighted	9	0.96 (0.85-1.09)	0.55
CTACK	Secondary hypertension	Simple mode	9	0.90 (0.71-1.14)	0.42
CTACK	Secondary hypertension	Weighted mode	9	0.94 (0.79-1.13)	0.56
Eotaxin	Secondary hypertension	MR Egger	15	1.05 (0.76-1.45)	0.78
Eotaxin	Secondary hypertension	Weighted median	15	1.05 (0.87-1.27)	0.62
Eotaxin	Secondary hypertension	Inverse variance weighted	15	1.04 (0.90-1.19)	0.62
Eotaxin	Secondary hypertension	Simple mode	15	0.90 (0.68-1.19)	0.49
Eotaxin	Secondary hypertension	Weighted mode	15	1.03 (0.84-1.28)	0.76
FGFBasic	Secondary hypertension	MR Egger	5	1.05 (0.25-4.38)	0.95
FGFBasic	Secondary hypertension	Weighted median	5	0.94 (0.62-1.42)	0.76
FGFBasic	Secondary hypertension	Inverse variance weighted	5	0.95 (0.67-1.35)	0.77
FGFBasic	Secondary hypertension	Simple mode	5	0.81 (0.47-1.41)	0.5
FGFBasic	Secondary hypertension	Weighted mode	5	0.88 (0.49-1.58)	0.68
GCSF	Secondary hypertension	MR Egger	7	1.05 (0.69-1.60)	0.83
GCSF	Secondary hypertension	Weighted median	7	1.15 (0.85-1.56)	0.36
GCSF	Secondary hypertension	Inverse variance weighted	7	1.11 (0.87-1.41)	0.39
GCSF	Secondary hypertension	Simple mode	7	1.15 (0.77-1.70)	0.52
GCSF	Secondary hypertension	Weighted mode	7	1.15 (0.80-1.64)	0.48
GROa	Secondary hypertension	MR Egger	9	1.08 (0.85-1.37)	0.55
GROa	Secondary hypertension	Weighted median	9	0.97 (0.85-1.11)	0.66
GROa	Secondary hypertension	Inverse variance weighted	9	1.03 (0.93-1.13)	0.59
GROa	Secondary hypertension	Simple mode	9	0.97 (0.76-1.24)	0.82
GROa	Secondary hypertension	Weighted mode	9	0.99 (0.85-1.16)	0.93
HGF	Secondary hypertension	MR Egger	7	0.80 (0.35-1.84)	0.63
HGF	Secondary hypertension	Weighted median	7	0.96 (0.68-1.36)	0.84
HGF	Secondary hypertension	Inverse variance weighted	7	0.87 (0.63-1.20)	0.39
HGF	Secondary hypertension	Simple mode	7	1.03 (0.59-1.79)	0.92
HGF	Secondary hypertension	Weighted mode	7	0.99 (0.65-1.50)	0.95
IFNg	Secondary hypertension	MR Egger	9	0.75 (0.48-1.17)	0.24
IFNg	Secondary hypertension	Weighted median	9	1.11 (0.83-1.49)	0.49
IFNg	Secondary hypertension	Inverse variance weighted	9	1.02 (0.81-1.29)	0.85
IFNg	Secondary hypertension	Simple mode	9	1.12 (0.71-1.76)	0.65
IFNg	Secondary hypertension	Weighted mode	9	1.12 (0.75-1.66)	0.6
IL10	Secondary hypertension	MR Egger	10	0.83 (0.60-1.15)	0.3
IL10	Secondary hypertension	Weighted median	10	0.93 (0.78-1.11)	0.4
IL10	Secondary hypertension	Inverse variance weighted	10	0.96 (0.82-1.12)	0.56
IL10	Secondary hypertension	Simple mode	10	1.02 (0.75-1.40)	0.89
IL10	Secondary hypertension	Weighted mode	10	0.92 (0.75-1.12)	0.43
IL12p70	Secondary hypertension	MR Egger	10	0.81 (0.66-1.00)	0.09
IL12p70	Secondary hypertension	Weighted median	10	0.95 (0.83-1.10)	0.5
IL12p70	Secondary hypertension	Inverse variance weighted	10	0.96 (0.85-1.10)	0.57
IL12p70	Secondary hypertension	Simple mode	10	1.16 (0.82-1.64)	0.43
IL12p70	Secondary hypertension	Weighted mode	10	0.94 (0.82-1.08)	0.43
IL13	Secondary hypertension	MR Egger	9	1.01 (0.82-1.25)	0.92
IL13	Secondary hypertension	Weighted median	9	0.94 (0.83-1.07)	0.34
IL13	Secondary hypertension	Inverse variance weighted	9	0.95 (0.85-1.05)	0.32
IL13	Secondary hypertension	Simple mode	9	0.94 (0.74-1.21)	0.65
IL13	Secondary hypertension	Weighted mode	9	0.94 (0.83-1.07)	0.37
IL16	Secondary hypertension	MR Egger	10	0.87 (0.66-1.14)	0.35
IL16	Secondary hypertension	Weighted median	10	0.88 (0.76-1.02)	0.1
IL16	Secondary hypertension	Inverse variance weighted	10	0.96 (0.82-1.12)	0.63
IL16	Secondary hypertension	Simple mode	10	0.91 (0.67-1.23)	0.55
IL16	Secondary hypertension	Weighted mode	10	0.85 (0.72-1.00)	0.08
IL17	Secondary hypertension	MR Egger	10	0.84 (0.53-1.36)	0.5
IL17	Secondary hypertension	Weighted median	10	0.97 (0.73-1.29)	0.84
IL17	Secondary hypertension	Inverse variance weighted	10	1.00 (0.78-1.27)	0.98
IL17	Secondary hypertension	Simple mode	10	1.19 (0.75-1.87)	0.48
IL17	Secondary hypertension	Weighted mode	10	0.97 (0.69-1.37)	0.87
IL18	Secondary hypertension	MR Egger	15	1.01 (0.78-1.31)	0.95
IL18	Secondary hypertension	Weighted median	15	0.94 (0.81-1.08)	0.37
IL18	Secondary hypertension	Inverse variance weighted	15	0.90 (0.80-1.02)	0.1
IL18	Secondary hypertension	Simple mode	15	0.93 (0.74-1.17)	0.55
IL18	Secondary hypertension	Weighted mode	15	0.96 (0.82-1.14)	0.66
IL1b	Secondary hypertension	MR Egger	5	0.82 (0.36-1.87)	0.67
IL1b	Secondary hypertension	Weighted median	5	0.95 (0.73-1.24)	0.69
IL1b	Secondary hypertension	Inverse variance weighted	5	0.98 (0.79-1.22)	0.89
IL1b	Secondary hypertension	Simple mode	5	0.96 (0.68-1.37)	0.85
IL1b	Secondary hypertension	Weighted mode	5	0.96 (0.74-1.23)	0.74
IL1ra	Secondary hypertension	MR Egger	6	1.14 (0.67-1.94)	0.66
IL1ra	Secondary hypertension	Weighted median	6	0.95 (0.75-1.22)	0.71
IL1ra	Secondary hypertension	Inverse variance weighted	6	0.93 (0.77-1.14)	0.51
IL1ra	Secondary hypertension	Simple mode	6	0.95 (0.68-1.34)	0.79
IL1ra	Secondary hypertension	Weighted mode	6	0.95 (0.66-1.37)	0.81
IL2	Secondary hypertension	MR Egger	9	0.99 (0.69-1.40)	0.94
IL2	Secondary hypertension	Weighted median	9	0.96 (0.79-1.17)	0.69
IL2	Secondary hypertension	Inverse variance weighted	9	1.01 (0.85-1.19)	0.95
IL2	Secondary hypertension	Simple mode	9	0.94 (0.65-1.35)	0.73
IL2	Secondary hypertension	Weighted mode	9	0.90 (0.69-1.17)	0.44
IL2ra	Secondary hypertension	MR Egger	6	1.02 (0.72-1.45)	0.9
IL2ra	Secondary hypertension	Weighted median	6	0.97 (0.83-1.13)	0.66
IL2ra	Secondary hypertension	Inverse variance weighted	6	1.01 (0.83-1.24)	0.89
IL2ra	Secondary hypertension	Simple mode	6	0.85 (0.61-1.18)	0.37
IL2ra	Secondary hypertension	Weighted mode	6	0.95 (0.80-1.12)	0.57
IL4	Secondary hypertension	MR Egger	8	0.88 (0.41-1.90)	0.76
IL4	Secondary hypertension	Weighted median	8	1.03 (0.71-1.49)	0.86
IL4	Secondary hypertension	Inverse variance weighted	8	1.02 (0.76-1.37)	0.9
IL4	Secondary hypertension	Simple mode	8	1.34 (0.75-2.42)	0.36
IL4	Secondary hypertension	Weighted mode	8	1.27 (0.70-2.32)	0.46
IL5	Secondary hypertension	MR Egger	5	0.84 (0.53-1.33)	0.51
IL5	Secondary hypertension	Weighted median	5	0.87 (0.68-1.11)	0.27
IL5	Secondary hypertension	Inverse variance weighted	5	0.87 (0.72-1.06)	0.16
IL5	Secondary hypertension	Simple mode	5	0.91 (0.66-1.26)	0.62
IL5	Secondary hypertension	Weighted mode	5	0.86 (0.62-1.18)	0.4
IL6	Secondary hypertension	MR Egger	5	0.97 (0.52-1.82)	0.94
IL6	Secondary hypertension	Weighted median	5	1.05 (0.74-1.51)	0.77
IL6	Secondary hypertension	Inverse variance weighted	5	1.12 (0.83-1.50)	0.46
IL6	Secondary hypertension	Simple mode	5	1.02 (0.64-1.64)	0.94
IL6	Secondary hypertension	Weighted mode	5	1.03 (0.66-1.60)	0.9
IL7	Secondary hypertension	MR Egger	10	0.85 (0.64-1.14)	0.31
IL7	Secondary hypertension	Weighted median	10	0.91 (0.78-1.06)	0.22
IL7	Secondary hypertension	Inverse variance weighted	10	0.92 (0.82-1.03)	0.15
IL7	Secondary hypertension	Simple mode	10	0.86 (0.69-1.08)	0.23
IL7	Secondary hypertension	Weighted mode	10	0.90 (0.77-1.06)	0.25
IL8	Secondary hypertension	MR Egger	4	0.70 (0.31-1.61)	0.49
IL8	Secondary hypertension	Weighted median	4	0.83 (0.61-1.13)	0.24
IL8	Secondary hypertension	Inverse variance weighted	4	0.91 (0.68-1.21)	0.51
IL8	Secondary hypertension	Simple mode	4	0.76 (0.49-1.19)	0.32
IL8	Secondary hypertension	Weighted mode	4	0.77 (0.48-1.24)	0.36
IL9	Secondary hypertension	MR Egger	6	0.78 (0.41-1.47)	0.48
IL9	Secondary hypertension	Weighted median	6	1.25 (0.94-1.67)	0.12
IL9	Secondary hypertension	Inverse variance weighted	6	1.02 (0.78-1.33)	0.91
IL9	Secondary hypertension	Simple mode	6	1.25 (0.83-1.90)	0.34
IL9	Secondary hypertension	Weighted mode	6	1.25 (0.90-1.76)	0.25
IP10	Secondary hypertension	MR Egger	9	1.01 (0.75-1.36)	0.96
IP10	Secondary hypertension	Weighted median	9	1.03 (0.84-1.26)	0.8
IP10	Secondary hypertension	Inverse variance weighted	9	1.00 (0.85-1.16)	0.96
IP10	Secondary hypertension	Simple mode	9	0.99 (0.70-1.40)	0.95
IP10	Secondary hypertension	Weighted mode	9	1.00 (0.74-1.37)	0.99
MCP1	Secondary hypertension	MR Egger	14	0.85 (0.61-1.18)	0.34
MCP1	Secondary hypertension	Weighted median	14	0.94 (0.78-1.14)	0.53
MCP1	Secondary hypertension	Inverse variance weighted	14	0.97 (0.84-1.12)	0.69
MCP1	Secondary hypertension	Simple mode	14	1.02 (0.77-1.35)	0.92
MCP1	Secondary hypertension	Weighted mode	14	0.95 (0.77-1.18)	0.66
MCP3	Secondary hypertension	Inverse variance weighted	2	1.05 (0.77-1.44)	0.76
MCSF	Secondary hypertension	MR Egger	7	0.76 (0.51-1.14)	0.24
MCSF	Secondary hypertension	Weighted median	7	1.02 (0.85-1.23)	0.8
MCSF	Secondary hypertension	Inverse variance weighted	7	0.88 (0.71-1.09)	0.24
MCSF	Secondary hypertension	Simple mode	7	1.06 (0.83-1.36)	0.65
MCSF	Secondary hypertension	Weighted mode	7	1.07 (0.85-1.35)	0.59
MIF	Secondary hypertension	MR Egger	6	0.86 (0.60-1.23)	0.45
MIF	Secondary hypertension	Weighted median	6	0.88 (0.69-1.13)	0.32
MIF	Secondary hypertension	Inverse variance weighted	6	1.01 (0.81-1.25)	0.93
MIF	Secondary hypertension	Simple mode	6	0.84 (0.59-1.21)	0.4
MIF	Secondary hypertension	Weighted mode	6	0.84 (0.59-1.19)	0.38
MIG	Secondary hypertension	MR Egger	14	0.76 (0.57-1.00)	0.07
MIG	Secondary hypertension	Weighted median	14	0.88 (0.74-1.04)	0.13
MIG	Secondary hypertension	Inverse variance weighted	14	0.88 (0.78-0.99)	0.04
MIG	Secondary hypertension	Simple mode	14	0.85 (0.65-1.11)	0.25
MIG	Secondary hypertension	Weighted mode	14	0.87 (0.68-1.11)	0.28
MIP1a	Secondary hypertension	MR Egger	7	0.84 (0.51-1.39)	0.53
MIP1a	Secondary hypertension	Weighted median	7	1.02 (0.81-1.29)	0.86
MIP1a	Secondary hypertension	Inverse variance weighted	7	1.06 (0.88-1.27)	0.54
MIP1a	Secondary hypertension	Simple mode	7	1.01 (0.71-1.43)	0.97
MIP1a	Secondary hypertension	Weighted mode	7	1.00 (0.73-1.39)	0.99
MIP1b	Secondary hypertension	MR Egger	18	0.89 (0.79-1.01)	0.1
MIP1b	Secondary hypertension	Weighted median	18	0.87 (0.77-0.98)	0.018
MIP1b	Secondary hypertension	Inverse variance weighted	18	0.91 (0.84-0.99)	0.024
MIP1b	Secondary hypertension	Simple mode	18	0.91 (0.73-1.13)	0.41
MIP1b	Secondary hypertension	Weighted mode	18	0.90 (0.81-0.99)	0.05
PDGFbb	Secondary hypertension	MR Egger	13	1.01 (0.78-1.32)	0.94
PDGFbb	Secondary hypertension	Weighted median	13	0.96 (0.80-1.14)	0.62
PDGFbb	Secondary hypertension	Inverse variance weighted	13	0.92 (0.80-1.05)	0.21
PDGFbb	Secondary hypertension	Simple mode	13	0.83 (0.61-1.11)	0.23
PDGFbb	Secondary hypertension	Weighted mode	13	0.95 (0.78-1.14)	0.57
RANTES	Secondary hypertension	MR Egger	10	1.29 (0.77-2.18)	0.36
RANTES	Secondary hypertension	Weighted median	10	1.20 (0.98-1.47)	0.07
RANTES	Secondary hypertension	Inverse variance weighted	10	1.18 (0.99-1.41)	0.07
RANTES	Secondary hypertension	Simple mode	10	1.17 (0.85-1.62)	0.36
RANTES	Secondary hypertension	Weighted mode	10	1.16 (0.85-1.59)	0.37
SCF	Secondary hypertension	MR Egger	9	1.07 (0.45-2.56)	0.88
SCF	Secondary hypertension	Weighted median	9	1.22 (0.89-1.67)	0.23
SCF	Secondary hypertension	Inverse variance weighted	9	1.05 (0.74-1.49)	0.79
SCF	Secondary hypertension	Simple mode	9	1.43 (0.87-2.33)	0.19
SCF	Secondary hypertension	Weighted mode	9	1.42 (0.92-2.19)	0.15
SCGFb	Secondary hypertension	MR Egger	14	0.93 (0.77-1.13)	0.46
SCGFb	Secondary hypertension	Weighted median	14	0.99 (0.85-1.15)	0.89
SCGFb	Secondary hypertension	Inverse variance weighted	14	1.04 (0.94-1.16)	0.43
SCGFb	Secondary hypertension	Simple mode	14	0.95 (0.74-1.22)	0.69
SCGFb	Secondary hypertension	Weighted mode	14	0.95 (0.75-1.20)	0.65
SDF1a	Secondary hypertension	MR Egger	7	0.82 (0.46-1.46)	0.53
SDF1a	Secondary hypertension	Weighted median	7	1.07 (0.72-1.58)	0.74
SDF1a	Secondary hypertension	Inverse variance weighted	7	1.18 (0.89-1.56)	0.26
SDF1a	Secondary hypertension	Simple mode	7	1.11 (0.64-1.91)	0.73
SDF1a	Secondary hypertension	Weighted mode	7	1.01 (0.66-1.56)	0.95
TNFa	Secondary hypertension	MR Egger	4	1.01 (0.58-1.74)	0.98
TNFa	Secondary hypertension	Weighted median	4	1.00 (0.75-1.33)	0.97
TNFa	Secondary hypertension	Inverse variance weighted	4	1.02 (0.78-1.33)	0.9
TNFa	Secondary hypertension	Simple mode	4	0.95 (0.61-1.47)	0.82
TNFa	Secondary hypertension	Weighted mode	4	0.97 (0.61-1.54)	0.9
TNFb	Secondary hypertension	MR Egger	4	0.85 (0.68-1.06)	0.29
TNFb	Secondary hypertension	Weighted median	4	0.86 (0.72-1.01)	0.06
TNFb	Secondary hypertension	Inverse variance weighted	4	0.84 (0.73-0.96)	0.0095
TNFb	Secondary hypertension	Simple mode	4	0.91 (0.72-1.13)	0.45
TNFb	Secondary hypertension	Weighted mode	4	0.84 (0.70-1.02)	0.17
TRAIL	Secondary hypertension	MR Egger	14	1.09 (0.95-1.25)	0.26
TRAIL	Secondary hypertension	Weighted median	14	1.10 (0.97-1.24)	0.12
TRAIL	Secondary hypertension	Inverse variance weighted	14	1.10 (0.99-1.22)	0.07
TRAIL	Secondary hypertension	Simple mode	14	1.13 (0.97-1.33)	0.15
TRAIL	Secondary hypertension	Weighted mode	14	1.10 (0.98-1.23)	0.14
VEGF	Secondary hypertension	MR Egger	10	0.94 (0.76-1.16)	0.57
VEGF	Secondary hypertension	Weighted median	10	0.96 (0.86-1.06)	0.4
VEGF	Secondary hypertension	Inverse variance weighted	10	0.96 (0.86-1.09)	0.54
VEGF	Secondary hypertension	Simple mode	10	1.06 (0.76-1.47)	0.74
VEGF	Secondary hypertension	Weighted mode	10	0.95 (0.85-1.06)	0.42

## Sheet: Table S5
Table S4 The heterogeneity of instrumental variables.
outcome	exposure	Method	Cochran's Q	DF	P-value
Hypertension, essential	bNGF	MR Egger	15.9245	5	0.00706309
Hypertension, essential	bNGF	Inverse variance weighted	16.5803	6	0.0109558
Hypertension, essential	CTACK	MR Egger	17.0329	7	0.0171851
Hypertension, essential	CTACK	Inverse variance weighted	17.1779	8	0.0283095
Hypertension, essential	Eotaxin	MR Egger	21.0184	13	0.0725648
Hypertension, essential	Eotaxin	Inverse variance weighted	21.6402	14	0.0863156
Hypertension, essential	FGFBasic	MR Egger	4.78494	3	0.18824
Hypertension, essential	FGFBasic	Inverse variance weighted	8.17777	4	0.085279
Hypertension, essential	GCSF	MR Egger	7.08365	5	0.214493
Hypertension, essential	GCSF	Inverse variance weighted	8.00744	6	0.237559
Hypertension, essential	GROa	MR Egger	11.692	7	0.111152
Hypertension, essential	GROa	Inverse variance weighted	12.2084	8	0.142144
Hypertension, essential	HGF	MR Egger	0.71353	5	0.982218
Hypertension, essential	HGF	Inverse variance weighted	1.98727	6	0.920866
Hypertension, essential	IFNg	MR Egger	8.28534	7	0.308107
Hypertension, essential	IFNg	Inverse variance weighted	15.876	8	0.0441892
Hypertension, essential	IL10	MR Egger	24.5788	8	0.00183154
Hypertension, essential	IL10	Inverse variance weighted	29.4188	9	0.000550591
Hypertension, essential	IL12p70	MR Egger	4.99463	8	0.75815
Hypertension, essential	IL12p70	Inverse variance weighted	5.2489	9	0.812094
Hypertension, essential	IL13	MR Egger	9.39217	7	0.225712
Hypertension, essential	IL13	Inverse variance weighted	9.39453	8	0.310114
Hypertension, essential	IL16	MR Egger	6.87462	8	0.550218
Hypertension, essential	IL16	Inverse variance weighted	7.05603	9	0.631286
Hypertension, essential	IL17	MR Egger	14.4406	8	0.0709789
Hypertension, essential	IL17	Inverse variance weighted	16.7111	9	0.0534376
Hypertension, essential	IL18	MR Egger	21.7174	13	0.0598978
Hypertension, essential	IL18	Inverse variance weighted	22.508	14	0.0687618
Hypertension, essential	IL1b	MR Egger	3.83902	3	0.279379
Hypertension, essential	IL1b	Inverse variance weighted	4.43844	4	0.34991
Hypertension, essential	IL1ra	MR Egger	0.687808	4	0.952824
Hypertension, essential	IL1ra	Inverse variance weighted	0.707747	5	0.982541
Hypertension, essential	IL2	MR Egger	3.13878	7	0.871874
Hypertension, essential	IL2	Inverse variance weighted	5.56288	8	0.696064
Hypertension, essential	IL2ra	MR Egger	2.7191	4	0.605876
Hypertension, essential	IL2ra	Inverse variance weighted	2.93447	5	0.710089
Hypertension, essential	IL4	MR Egger	14.7037	6	0.0226904
Hypertension, essential	IL4	Inverse variance weighted	14.7089	7	0.039918
Hypertension, essential	IL5	MR Egger	7.82134	3	0.0498519
Hypertension, essential	IL5	Inverse variance weighted	7.8361	4	0.09777
Hypertension, essential	IL6	MR Egger	12.5738	3	0.00565501
Hypertension, essential	IL6	Inverse variance weighted	27.8496	4	1.33798e-05
Hypertension, essential	IL7	MR Egger	3.67134	8	0.885493
Hypertension, essential	IL7	Inverse variance weighted	4.58628	9	0.868781
Hypertension, essential	IL8	MR Egger	4.06315	2	0.131129
Hypertension, essential	IL8	Inverse variance weighted	4.0797	3	0.252986
Hypertension, essential	IL9	MR Egger	3.25208	4	0.516561
Hypertension, essential	IL9	Inverse variance weighted	3.41469	5	0.636333
Hypertension, essential	IP10	MR Egger	10.9782	7	0.139573
Hypertension, essential	IP10	Inverse variance weighted	11.0417	8	0.199346
Hypertension, essential	MCP1	MR Egger	23.2608	12	0.0255917
Hypertension, essential	MCP1	Inverse variance weighted	25.1891	13	0.0217972
Hypertension, essential	MCP3	Inverse variance weighted	5.61978	1	0.0177589
Hypertension, essential	MCSF	MR Egger	5.58024	5	0.349228
Hypertension, essential	MCSF	Inverse variance weighted	6.74959	6	0.344627
Hypertension, essential	MIF	MR Egger	3.16404	4	0.530758
Hypertension, essential	MIF	Inverse variance weighted	3.37023	5	0.643107
Hypertension, essential	MIG	MR Egger	37.3794	12	0.000193854
Hypertension, essential	MIG	Inverse variance weighted	41.4199	13	8.14333e-05
Hypertension, essential	MIP1a	MR Egger	10.9334	5	0.0527164
Hypertension, essential	MIP1a	Inverse variance weighted	12.076	6	0.0602955
Hypertension, essential	MIP1b	MR Egger	20.8921	16	0.182697
Hypertension, essential	MIP1b	Inverse variance weighted	20.9051	17	0.230565
Hypertension, essential	PDGFbb	MR Egger	14.2323	11	0.220404
Hypertension, essential	PDGFbb	Inverse variance weighted	18.317	12	0.1064
Hypertension, essential	RANTES	MR Egger	12.2871	8	0.138848
Hypertension, essential	RANTES	Inverse variance weighted	15.3788	9	0.0810439
Hypertension, essential	SCF	MR Egger	12.7258	7	0.0790784
Hypertension, essential	SCF	Inverse variance weighted	13.9628	8	0.08274
Hypertension, essential	SCGFb	MR Egger	12.8023	12	0.383574
Hypertension, essential	SCGFb	Inverse variance weighted	23.8421	13	0.0326138
Hypertension, essential	SDF1a	MR Egger	2.94603	5	0.708307
Hypertension, essential	SDF1a	Inverse variance weighted	4.56414	6	0.600799
Hypertension, essential	TNFa	MR Egger	5.37663	2	0.0679953
Hypertension, essential	TNFa	Inverse variance weighted	6.02929	3	0.110194
Hypertension, essential	TNFb	MR Egger	3.6882	2	0.158167
Hypertension, essential	TNFb	Inverse variance weighted	3.94603	3	0.267351
Hypertension, essential	TRAIL	MR Egger	13.4619	12	0.336378
Hypertension, essential	TRAIL	Inverse variance weighted	13.9199	13	0.379512
Hypertension, essential	VEGF	MR Egger	13.8467	8	0.085849
Hypertension, essential	VEGF	Inverse variance weighted	14.1087	9	0.118512
Secondary hypertension	bNGF	MR Egger	1.54963	5	0.907273
Secondary hypertension	bNGF	Inverse variance weighted	1.60813	6	0.951991
Secondary hypertension	CTACK	MR Egger	1.31892	7	0.987926
Secondary hypertension	CTACK	Inverse variance weighted	2.60923	8	0.956443
Secondary hypertension	Eotaxin	MR Egger	10.5401	13	0.649284
Secondary hypertension	Eotaxin	Inverse variance weighted	10.5468	14	0.721211
Secondary hypertension	FGFBasic	MR Egger	5.0588	3	0.167542
Secondary hypertension	FGFBasic	Inverse variance weighted	5.09543	4	0.277646
Secondary hypertension	GCSF	MR Egger	6.05341	5	0.301056
Secondary hypertension	GCSF	Inverse variance weighted	6.1914	6	0.402094
Secondary hypertension	GROa	MR Egger	8.75994	7	0.270354
Secondary hypertension	GROa	Inverse variance weighted	9.00251	8	0.342084
Secondary hypertension	HGF	MR Egger	10.8976	5	0.0534492
Secondary hypertension	HGF	Inverse variance weighted	10.9845	6	0.0888558
Secondary hypertension	IFNg	MR Egger	6.11431	7	0.526467
Secondary hypertension	IFNg	Inverse variance weighted	8.68058	8	0.369954
Secondary hypertension	IL10	MR Egger	9.12163	8	0.33214
Secondary hypertension	IL10	Inverse variance weighted	10.1324	9	0.339876
Secondary hypertension	IL12p70	MR Egger	5.82088	8	0.667288
Secondary hypertension	IL12p70	Inverse variance weighted	9.79047	9	0.367712
Secondary hypertension	IL13	MR Egger	7.99704	7	0.332855
Secondary hypertension	IL13	Inverse variance weighted	8.57941	8	0.379008
Secondary hypertension	IL16	MR Egger	15.0512	8	0.0581578
Secondary hypertension	IL16	Inverse variance weighted	16.4916	9	0.0572984
Secondary hypertension	IL17	MR Egger	13.2477	8	0.103606
Secondary hypertension	IL17	Inverse variance weighted	14.2982	9	0.112107
Secondary hypertension	IL18	MR Egger	19.3732	13	0.111978
Secondary hypertension	IL18	Inverse variance weighted	20.6731	14	0.110307
Secondary hypertension	IL1b	MR Egger	0.306294	3	0.95884
Secondary hypertension	IL1b	Inverse variance weighted	0.506061	4	0.972908
Secondary hypertension	IL1ra	MR Egger	1.75613	4	0.780498
Secondary hypertension	IL1ra	Inverse variance weighted	2.3673	5	0.796334
Secondary hypertension	IL2	MR Egger	11.6003	7	0.114492
Secondary hypertension	IL2	Inverse variance weighted	11.6296	8	0.168509
Secondary hypertension	IL2ra	MR Egger	11.4846	4	0.0216255
Secondary hypertension	IL2ra	Inverse variance weighted	11.5008	5	0.0423071
Secondary hypertension	IL4	MR Egger	9.41707	6	0.151445
Secondary hypertension	IL4	Inverse variance weighted	9.66666	7	0.208264
Secondary hypertension	IL5	MR Egger	1.1496	3	0.765115
Secondary hypertension	IL5	Inverse variance weighted	1.17619	4	0.882004
Secondary hypertension	IL6	MR Egger	0.719783	3	0.868541
Secondary hypertension	IL6	Inverse variance weighted	0.957393	4	0.916186
Secondary hypertension	IL7	MR Egger	4.32934	8	0.826254
Secondary hypertension	IL7	Inverse variance weighted	4.641	9	0.864414
Secondary hypertension	IL8	MR Egger	3.56054	2	0.168593
Secondary hypertension	IL8	Inverse variance weighted	4.32787	3	0.228167
Secondary hypertension	IL9	MR Egger	7.42161	4	0.115216
Secondary hypertension	IL9	Inverse variance weighted	8.93846	5	0.111544
Secondary hypertension	IP10	MR Egger	5.76319	7	0.567656
Secondary hypertension	IP10	Inverse variance weighted	5.77116	8	0.672848
Secondary hypertension	MCP1	MR Egger	7.38133	12	0.83142
Secondary hypertension	MCP1	Inverse variance weighted	8.19834	13	0.830443
Secondary hypertension	MCP3	Inverse variance weighted	2.45962	1	0.116807
Secondary hypertension	MCSF	MR Egger	13.2666	5	0.0210042
Secondary hypertension	MCSF	Inverse variance weighted	15.2659	6	0.0182866
Secondary hypertension	MIF	MR Egger	5.24941	4	0.262651
Secondary hypertension	MIF	Inverse variance weighted	6.8538	5	0.231743
Secondary hypertension	MIG	MR Egger	10.1648	12	0.601503
Secondary hypertension	MIG	Inverse variance weighted	11.5588	13	0.564114
Secondary hypertension	MIP1a	MR Egger	5.1206	5	0.401341
Secondary hypertension	MIP1a	Inverse variance weighted	6.08185	6	0.414084
Secondary hypertension	MIP1b	MR Egger	18.7953	16	0.279422
Secondary hypertension	MIP1b	Inverse variance weighted	18.9886	17	0.329189
Secondary hypertension	PDGFbb	MR Egger	8.03233	11	0.710405
Secondary hypertension	PDGFbb	Inverse variance weighted	8.73314	12	0.725539
Secondary hypertension	RANTES	MR Egger	13.2308	8	0.104151
Secondary hypertension	RANTES	Inverse variance weighted	13.4507	9	0.143249
Secondary hypertension	SCF	MR Egger	19.8712	7	0.00585473
Secondary hypertension	SCF	Inverse variance weighted	19.8773	8	0.0108103
Secondary hypertension	SCGFb	MR Egger	6.98425	12	0.858653
Secondary hypertension	SCGFb	Inverse variance weighted	8.98133	13	0.774352
Secondary hypertension	SDF1a	MR Egger	2.76219	5	0.736591
Secondary hypertension	SDF1a	Inverse variance weighted	4.74765	6	0.576563
Secondary hypertension	TNFa	MR Egger	3.88233	2	0.143536
Secondary hypertension	TNFa	Inverse variance weighted	3.88661	3	0.273971
Secondary hypertension	TNFb	MR Egger	1.5482	2	0.461119
Secondary hypertension	TNFb	Inverse variance weighted	1.58672	3	0.662405
Secondary hypertension	TRAIL	MR Egger	15.1064	12	0.235667
Secondary hypertension	TRAIL	Inverse variance weighted	15.2311	13	0.293149
Secondary hypertension	VEGF	MR Egger	13.0725	8	0.109381
Secondary hypertension	VEGF	Inverse variance weighted	13.2224	9	0.152796

## Sheet: Table S6
Table S5 Directional horizontal pleiotropy assessed by intercept term in MR Egger regression and MR-PRESSO.
Outcome	Exposure	MR Egger regression			MR-PRESSO
outcome		Egger_intercept	SE	P-value	Global test P-value
Hypertension, essential	bNGF	-0.0113061	0.0249144	0.668991	0.022
Hypertension, essential	CTACK	0.00254594	0.0104322	0.814194	0.048
Hypertension, essential	Eotaxin	0.00406919	0.00656173	0.545884	0.096
Hypertension, essential	FGFBasic	-0.0237317	0.0162714	0.240787	0.121
Hypertension, essential	GCSF	0.00584524	0.0072387	0.45606	0.262
Hypertension, essential	GROa	0.00535179	0.00962535	0.595521	0.155
Hypertension, essential	HGF	0.0104435	0.0092535	0.310289	0.916
Hypertension, essential	IFNg	0.0184242	0.00727533	0.0390948	0.055
Hypertension, essential	IL10	-0.00997514	0.00794754	0.244856	0.019
Hypertension, essential	IL12p70	0.00210633	0.00417714	0.627676	0.812
Hypertension, essential	IL13	0.000279866	0.00667191	0.967712	0.464
Hypertension, essential	IL16	-0.00240757	0.00565266	0.681395	0.676
Hypertension, essential	IL17	-0.0103135	0.00919605	0.294601	0.045
Hypertension, essential	IL18	0.00469802	0.00682936	0.503596	0.073
Hypertension, essential	IL1b	-0.0137239	0.0200522	0.54285	0.409
Hypertension, essential	IL1ra	-0.00142111	0.0100641	0.894534	0.984
Hypertension, essential	IL2	0.00824613	0.00529633	0.163438	0.665
Hypertension, essential	IL2ra	-0.00324204	0.00698602	0.666725	0.749
Hypertension, essential	IL4	-0.000661311	0.0144816	0.965059	0.047
Hypertension, essential	IL5	0.00112196	0.0149137	0.944768	0.134
Hypertension, essential	IL6	0.0360298	0.0188727	0.152261	<0.001
Hypertension, essential	IL7	-0.00838065	0.00876155	0.366815	0.904
Hypertension, essential	IL8	-0.00124231	0.0137639	0.936307	0.333
Hypertension, essential	IL9	0.00476744	0.0118224	0.707387	0.696
Hypertension, essential	IP10	-0.00153639	0.00763368	0.846216	0.236
Hypertension, essential	MCP1	-0.00682695	0.0068447	0.338255	0.024
Hypertension, essential	MCP3	NA	NA	NA	NA
Hypertension, essential	MCSF	0.00924107	0.00902798	0.352969	0.347
Hypertension, essential	MIF	0.00411526	0.00906281	0.673317	0.649
Hypertension, essential	MIG	0.0137455	0.012069	0.276968	<0.001
Hypertension, essential	MIP1a	0.00999376	0.0138256	0.502162	0.076
Hypertension, essential	MIP1b	0.00041692	0.0041772	0.921736	0.23
Hypertension, essential	PDGFbb	-0.00888684	0.00500163	0.103231	0.099
Hypertension, essential	RANTES	-0.016385	0.0115485	0.193721	0.076
Hypertension, essential	SCF	-0.007728	0.0093685	0.436637	0.09
Hypertension, essential	SCGFb	0.0155347	0.00482919	0.00739787	0.017
Hypertension, essential	SDF1a	0.00870873	0.00684621	0.259305	0.622
Hypertension, essential	TNFa	-0.00645458	0.0130998	0.67099	0.199
Hypertension, essential	TNFb	-0.00348364	0.00931672	0.744387	0.404
Hypertension, essential	TRAIL	-0.00277365	0.00434125	0.53489	0.434
Hypertension, essential	VEGF	0.00222469	0.00571876	0.707413	0.319
Secondary hypertension	bNGF	0.0156919	0.0648734	0.818477	0.959
Secondary hypertension	CTACK	0.0351265	0.0309234	0.293381	0.958
Secondary hypertension	Eotaxin	-0.00195947	0.0238742	0.935837	0.759
Secondary hypertension	FGFBasic	-0.0115209	0.0781705	0.892178	0.326
Secondary hypertension	GCSF	0.0103549	0.0306714	0.749371	0.455
Secondary hypertension	GROa	-0.016938	0.038472	0.673018	0.333
Secondary hypertension	HGF	0.0126297	0.0632293	0.84955	0.127
Secondary hypertension	IFNg	0.0496363	0.0309848	0.153199	0.395
Secondary hypertension	IL10	0.0211041	0.0224151	0.373998	0.448
Secondary hypertension	IL12p70	0.0385322	0.0193398	0.0814717	0.486
Secondary hypertension	IL13	-0.0203398	0.0284882	0.498353	0.526
Secondary hypertension	IL16	0.0313729	0.0358549	0.407078	0.079
Secondary hypertension	IL17	0.0323757	0.0406496	0.448753	0.153
Secondary hypertension	IL18	-0.0279689	0.0299468	0.367353	0.134
Secondary hypertension	IL1b	0.0367426	0.0822068	0.685206	0.96
Secondary hypertension	IL1ra	-0.0364903	0.0466763	0.478034	0.818
Secondary hypertension	IL2	0.0041699	0.0313569	0.89795	0.18
Secondary hypertension	IL2ra	-0.0041206	0.0548421	0.943714	0.138
Secondary hypertension	IL4	0.0214629	0.0538222	0.703864	0.225
Secondary hypertension	IL5	0.00699163	0.0428819	0.880848	0.886
Secondary hypertension	IL6	0.0207176	0.0425018	0.659338	0.928
Secondary hypertension	IL7	0.0227312	0.0407176	0.59194	0.9
Secondary hypertension	IL8	0.0386441	0.058862	0.57893	0.305
Secondary hypertension	IL9	0.067519	0.0746749	0.417036	0.129
Secondary hypertension	IP10	-0.00250898	0.0281035	0.931363	0.668
Secondary hypertension	MCP1	0.020508	0.0226888	0.383843	0.87
Secondary hypertension	MCP3	NA	NA	NA	NA
Secondary hypertension	MCSF	0.0558834	0.0643792	0.425069	0.033
Secondary hypertension	MIF	0.0532784	0.048186	0.330889	0.256
Secondary hypertension	MIG	0.0379015	0.0321023	0.260616	0.582
Secondary hypertension	MIP1a	0.0423552	0.0437184	0.377132	0.448
Secondary hypertension	MIP1b	0.00743709	0.0183352	0.690395	0.319
Secondary hypertension	PDGFbb	-0.0170593	0.0203779	0.420326	0.758
Secondary hypertension	RANTES	-0.0202506	0.0555354	0.724829	0.156
Secondary hypertension	SCF	-0.00253363	0.0545798	0.964272	0.011
Secondary hypertension	SCGFb	0.0308537	0.0218328	0.183013	0.773
Secondary hypertension	SDF1a	0.0442947	0.0314356	0.217867	0.599
Secondary hypertension	TNFa	0.00241628	0.051479	0.966829	0.367
Secondary hypertension	TNFb	-0.00624819	0.0318344	0.862533	0.76
Secondary hypertension	TRAIL	0.00669809	0.0212859	0.758414	0.415
Secondary hypertension	VEGF	0.00779505	0.0257293	0.769646	0.351
